# Supplementary material for: Rewiring of Gene Expression in Pseudomonas aeruginosa During Diauxic Growth Reveals an Indirect Regulation of the MexGHI-OpmD Efflux Pump by Hfq
Source: Front Microbiol. 2022 Jun 23;13:919539. doi: 10.3389/fmicb.2022.919539 (PMC9272787; doi:10.3389/fmicb.2022.919539)
Supplement: Supplementary file 1 [file Data_Sheet_1.xlsx]

## Sheet: T3 vs T1
Supplementary Table S1. RNA-seq, Ribo-seq, and mass spectrometry (MS) analyses.
		T3 (mannitol uptake) vs T1 (succinate uptake)
PA number	gene name	RNA-seq		Ribo-seq		MS		Protein name	Function	KEGG
		FC	p-value	FC	p-value	FC	p-value
PA0001	dnaA	-1.30733	7.08902e-13	1.94484	2.84573e-17	-1.3885	0.128563	Chromosomal replicati initiator protein DnaA	DNA replicati, recombinati, modificati and repair	Two-compent system
PA0002	dnaN	-1.58264	1.18983e-34	1.05446	0.418415	-1.08897	0.916591	DNA polymerase III subunit beta (EC 2.7.7.7)	DNA replicati, recombinati, modificati and repair	DNA replicati;Homologous recombinati;Metabolic pathways;Mismatch repair;Purine metabolism;Pyrimidine metabolism
PA0003	recF	-1.85603	3.03493e-49	1.10943	0.314843			DNA replicati and repair protein RecF	DNA replicati, recombinati, modificati and repair	Homologous recombinati
PA0004	gyrB	-2.30267	1.33764e-120	1.20504	0.00391643	-1.4526	0.0442081	DNA gyrase subunit B (EC 5.99.1.3)	DNA replicati, recombinati, modificati and repair
PA0005	lptA	-1.44828	3.29571e-14	1.28619	0.0163537			Lysophosphatidic acid acyltransferase, LptA	Fatty acid and phospholipid metabolism	Glycerolipid metabolism;Glycerophospholipid metabolism;Metabolic pathways
PA0006	gmhB	-1.9214	1.40326e-32	1.58594	1.3249e-05			D-glycero-beta-D-manno-heptose-1,7-bisphosphate 7-phosphatase (EC 3.1.3.82) (D,D-heptose 1,7-bisphosphate phosphatase) (HBP phosphatase)	Hypothetical, unclassified, unknown	Lipopolysaccharide biosynthesis;Metabolic pathways
PA0007	PA0007	9.16616	0	2.14222	5.50889e-11		6.62105e-05	Uncharacterized protein	Membrane proteins
PA0008	glyS	-1.13504	0.00644114	-1.7021	6.42533e-09	-1.24008	0.554467	Glycine--tRNA ligase beta subunit (EC 6.1.1.14) (Glycyl-tRNA synthetase beta subunit) (GlyRS)	Amino acid biosynthesis and metabolism; Translati, post-translatial modificati, degradati	Aminoacyl-tRNA biosynthesis
PA0009	glyQ	-1.32321	1.7804e-08	-1.22873	0.00310099	-2.07929	0.0024184	Glycine--tRNA ligase alpha subunit (EC 6.1.1.14) (Glycyl-tRNA synthetase alpha subunit) (GlyRS)	Amino acid biosynthesis and metabolism; Translati, post-translatial modificati, degradati	Aminoacyl-tRNA biosynthesis
PA0010	tag	-1.45918	3.78187e-06	1.68808	0.000364477			DNA-3-methyladenine glycosidase I	DNA replicati, recombinati, modificati and repair	Base excisi repair
PA0011	PA0011	-1.4084	1.63185e-13	1.26198	0.0116174	-1.69685	0.320011	Probable 2-OH-lauroyltransferase	Cell wall / LPS / capsule; Antibiotic resistance and susceptibility; Adaptati, Protecti	Lipopolysaccharide biosynthesis;Metabolic pathways
PA0012	PA0012	-1.75511	2.04547e-11	1.56945	0.0178339			Uncharacterized protein	Hypothetical, unclassified, unknown
PA0013	PA0013	-1.21889	0.0525559	1.76745	0.00886643			Uncharacterized protein	Membrane proteins
PA0014	PA0014	-1.19295	0.124349	2.20437	0.00164035			Uncharacterized protein	Hypothetical, unclassified, unknown
PA0015	PA0015	-1.16484	0.0172827	1.72045	6.29465e-07			TPR repeat-ctaining protein PA0015	Hypothetical, unclassified, unknown
PA0016	trkA	-1.41094	2.15362e-10	1.04521	0.757087	-1.03726	0.916967	Potassium uptake protein TrkA	Transport of small molecules
PA0017	rsmB	-1.92739	1.64229e-28	-2.45483	1.10724e-06	-1.00014	0.567764	Ribosomal RNA small subunit methyltransferase B (EC 2.1.1.176) (16S rRNA m5C967 methyltransferase) (rRNA (cytosine-C(5)-)-methyltransferase RsmB)	Hypothetical, unclassified, unknown
PA0018	fmt	-2.81687	2.2665e-57	-1.07095	0.588332	-2.03426	0.0870111	Methiyl-tRNA formyltransferase (EC 2.1.2.9)	Amino acid biosynthesis and metabolism; Translati, post-translatial modificati, degradati	Aminoacyl-tRNA biosynthesis;e carb pool by folate
PA0019	def	-1.08523	0.0495248	2.22896	5.76341e-21	-0.860768	0.30824	Peptide deformylase (PDF) (EC 3.5.1.88) (Polypeptide deformylase)	Translati, post-translatial modificati, degradati
PA0020	PA0020	-1.87109	5.85095e-61	-1.13825	0.108955	-1.08144	0.995058	Uncharacterized protein	Hypothetical, unclassified, unknown
PA0021	PA0021	1.04139	0.83967	-2.58138	0.026856			Uncharacterized protein	Membrane proteins
PA0022	tsaC	-1.14794	0.00976697	-1.45957	0.000930984			Threylcarbamoyl-AMP synthase (TC-AMP synthase) (EC 2.7.7.87) (L-threylcarbamoyladenylate synthase) (t(6)A37 threylcarbamoyladenosine biosynthesis protein TsaC) (tRNA threylcarbamoyladenosine biosynthesis protein TsaC)	Hypothetical, unclassified, unknown
PA0023	qor	-1.36765	1.48393e-10	-1.31216	0.00384612	3.42117	0.000778473	Quine oxidoreductase (EC 1.6.5.5) (NADPH:quine reductase)	Energy metabolism
PA0024	hemF	-10.5998	0	-6.62805	1.3923e-128	-1.14003	0.621541	Oxygen-dependent coproporphyrinogen-III oxidase (CPO) (Coprogen oxidase) (Coproporphyrinogenase) (EC 1.3.3.3)	Biosynthesis of cofactors, prosthetic groups and carriers	Metabolic pathways;Porphyrin and chlorophyll metabolism
PA0025	aroE	26.3239	1.61724e-255	-5.31994	3.64016e-47	-1.14484	0.67373	Shikimate dehydrogenase (NADP(+)) (SDH) (EC 1.1.1.25)	Amino acid biosynthesis and metabolism	Biosynthesis of amino acids;Biosynthesis of antibiotics;Metabolic pathways;Phenylalanine, tyrosine and tryptophan biosynthesis
PA0026	plcB	-1.37935	5.95899e-09	1.54554	3.24759e-07			Phospholipase C, PlcB	Hypothetical, unclassified, unknown
PA0027	PA0027	1.39216	1.3813e-08	1.24169	0.233578		3.07305e-06	Peptidylprolyl isomerase (EC 5.2.1.8)	Hypothetical, unclassified, unknown
PA0028	PA0028	1.62216	3.20826e-07	-2.09092	0.0125638			Uncharacterized protein	Hypothetical, unclassified, unknown
PA0029	PA0029	-1.27858	0.106264	2.44751	0.118132			Probable sulfate transporter	Membrane proteins; Transport of small molecules
PA0030	cosX	-1.70286	0.000204482	1.13862	0.748555			Uncharacterized protein	Transport of small molecules	ABC transporters
PA0031	betC	-2.65024	1.86441e-09	-1.21944	0.516592			Choline sulfatase	Adaptati, Protecti
PA0032	PA0032	-1.91591	1.84536e-14	-1.7052	0.0121955			Probable transcriptial regulator	Transcriptial regulators
PA0033	PA0033	-2.32	5.12011e-05	-1.03976	0.91734			Uncharacterized protein	Two-compent regulatory systems
PA0034	PA0034	-2.332	7.73294e-07	-1.50639	0.334349			Putative transcriptial regulator	Transcriptial regulators; Two-compent regulatory systems
PA0035	trpA	-1.61647	1.03665e-21	-1.8677	6.44662e-07	-1.32338	0.0311518	Tryptophan synthase alpha chain (EC 4.2.1.20)	Amino acid biosynthesis and metabolism	Biosynthesis of amino acids;Biosynthesis of antibiotics;Glycine, serine and threine metabolism;Metabolic pathways;Phenylalanine, tyrosine and tryptophan biosynthesis
PA0036	trpB	-1.94338	6.89478e-39	-1.08551	0.428731	-1.21582	0.330846	Tryptophan synthase beta chain (EC 4.2.1.20)	Amino acid biosynthesis and metabolism	Biosynthesis of amino acids;Biosynthesis of antibiotics;Glycine, serine and threine metabolism;Metabolic pathways;Phenylalanine, tyrosine and tryptophan biosynthesis
PA0037	trpI	-1.93816	3.33097e-12	-1.33135	0.195602			HTH-type transcriptial regulator TrpI (TrpBA oper transcriptial activator)	Amino acid biosynthesis and metabolism; Transcriptial regulators
PA0038	PA0038	3.17948	1.87921e-55	1.19534	0.0971963		3.74191e-05	Uncharacterized protein	Hypothetical, unclassified, unknown
PA0039	PA0039	1.77845	9.76859e-34	1.12439	0.0645089			Uncharacterized protein	Hypothetical, unclassified, unknown
PA0040	PA0040	-2.6119	2.22982e-30	-2.87218	0.0047028	-0.90562	0.661105	Uncharacterized protein	Hypothetical, unclassified, unknown
PA0041	PA0041	-3.36416	1.51152e-198	-1.16545	0.315406		0.000722002	Probable hemagglutinin	Secreted Factors (toxins, enzymes, alginate)
PA0042	PA0042	-1.90445	1.19484e-17	-1.71145	0.00102693			Uncharacterized protein	Hypothetical, unclassified, unknown
PA0043	PA0043	-1.3224	0.000451358	-1.06189	0.712527			Uncharacterized protein	Membrane proteins
PA0044	exoT	-1.69269	5.94799e-24	-1.59648	1.57551e-06			Exoenzyme T	Secreted Factors (toxins, enzymes, alginate)
PA0045	PA0045	-7.39327	1.76311e-122	-2.8531	7.1905e-06	-3.32937	0.0433401	Uncharacterized protein	Hypothetical, unclassified, unknown
PA0046	PA0046	-9.30321	0	-1.44206	0.16014	OFF	0.000118874	Uncharacterized protein	Hypothetical, unclassified, unknown
PA0047	PA0047	-10.9712	1.28958e-38	-3.28566	0.00385302			Uncharacterized protein	Hypothetical, unclassified, unknown
PA0048	PA0048	1.69619	0.000882763	1.15623	0.7382			Probable transcriptial regulator	Transcriptial regulators
PA0049	PA0049	-2.17379	0.00250269	-2.94807	0.0301927			Uncharacterized protein PA0049	Hypothetical, unclassified, unknown
PA0050	PA0050	6.32972	1.69682e-108	-1.30622	0.000713557			Uncharacterized protein	Hypothetical, unclassified, unknown
PA0051	phzH	2.49165	3.99715e-11	-1.00995	0.967641			Potential phenazine-modifying enzyme	Putative enzymes	Alanine, aspartate and glutamate metabolism;Metabolic pathways
PA0052	PA0052	12.4361	8.7694e-131	5.69887	4.54635e-53			Uncharacterized protein	Hypothetical, unclassified, unknown
PA0053	PA0053	-1.50222	5.47727e-12	1.18335	0.563234			Uncharacterized protein	Hypothetical, unclassified, unknown
PA0054	kptA	-2.0294	5.48066e-27	-1.16848	0.437927	3.7758	0.00588138	Probable RNA 2'-phosphotransferase (EC 2.7.1.-)	Hypothetical, unclassified, unknown
PA0055	PA0055	-1.46315	4.25664e-09	1.12924	0.239067	3.95156	0.00424413	Uncharacterized protein	Hypothetical, unclassified, unknown
PA0056	PA0056	-2.20132	3.81395e-10	-2.32912	0.000400046			Probable transcriptial regulator	Transcriptial regulators
PA0057	PA0057	-1.57673	0.00259328	1.15836	0.672505			Uncharacterized protein	Hypothetical, unclassified, unknown
PA0058	DsbM	1.01884	0.916436	1.18057	0.668588			Uncharacterized protein	Antibiotic resistance and susceptibility
PA0059	osmC	4.36362	4.05386e-38	1.74666	0.000289037	-0.830153	0.185754	Osmotically inducible protein OsmC	Adaptati, Protecti
PA0060	PA0060	1.08685	0.462557	-1.14689	0.25184			Uncharacterized protein	Hypothetical, unclassified, unknown
PA0061	PA0061	1.63288	4.49993e-11	1.17734	0.156381			Uncharacterized protein	Hypothetical, unclassified, unknown
PA0062	PA0062	4.20163	1.01956e-20	1.72737	3.26605e-06			Uncharacterized protein	Hypothetical, unclassified, unknown
PA0063	PA0063	-2.83159	1.07571e-53	-1.3278	0.134994			Uncharacterized protein	Hypothetical, unclassified, unknown
PA0064	PA0064	-1.48517	1.20686e-12	-1.7093	8.05617e-05			Uncharacterized protein	Hypothetical, unclassified, unknown
PA0065	PA0065	-1.65979	1.31976e-17	-1.24285	0.0998678	2	1	5'-nucleotidase (EC 3.1.3.5) (Nucleoside 5'-mophosphate phosphohydrolase)	Hypothetical, unclassified, unknown	Biosynthesis of antibiotics;Glyoxylate and dicarboxylate metabolism;Metabolic pathways
PA0066	PA0066	-1.29667	3.71465e-05	-1.06221	0.539673	-0.804509	0.100481	Uncharacterized protein	Hypothetical, unclassified, unknown
PA0067	prlC	-1.83974	3.24282e-53	-1.06415	0.368783	-0.797442	0.312633	Oligopeptidase A	Translati, post-translatial modificati, degradati
PA0068	PA0068	-1.40781	1.01843e-07	1.00004	0.999855			Uncharacterized protein	Hypothetical, unclassified, unknown
PA0069	PA0069	-1.63791	7.76609e-08	-1.76064	0.0575982			Uncharacterized protein	Hypothetical, unclassified, unknown
PA0070	TagQ1	-5.77259	3.34486e-61	-2.26021	1.02712e-12	-0.777995	0.359042	Uncharacterized protein	Membrane proteins; Protein secreti/export apparatus
PA0071	TagR1	-2.0362	NA	-1.98141	4.12809e-05			Uncharacterized protein	Protein secreti/export apparatus
PA0072	TagS1	-7.49547	0	-2.90162	0.00662807			Uncharacterized protein	Membrane proteins; Protein secreti/export apparatus
PA0073	TagT1	-6.65912	2.17694e-128	-5.27096	8.6728e-05			Probable ATP-binding compent of ABC transporter	Transport of small molecules; Protein secreti/export apparatus
PA0074	ppkA	-7.34499	1.1713e-283	-3.91096	2.06383e-15	-0.876125	0.2038	Serine/threine protein kinase PpkA	Adaptati, Protecti; Translati, post-translatial modificati, degradati; Protein secreti/export apparatus	Bacterial secreti system;Biofilm formati
PA0075	pppA	-9.1203	0	-4.99391	1.00578e-07	2	1	PppA	Putative enzymes; Protein secreti/export apparatus	Bacterial secreti system;Biofilm formati
PA0076	PA0076	-7.13074	4.13305e-184	-2.84875	0.00120974			Uncharacterized protein	Protein secreti/export apparatus	Biofilm formati
PA0077	icmF1	-5.69018	5.11272e-301	-3.57626	7.84928e-09	-0.85102	0.744679	IcmF1	Protein secreti/export apparatus	Bacterial secreti system;Biofilm formati
PA0078	PA0078	-5.1504	0	-3.30938	3.61181e-07	-0.79182	0.467094	Uncharacterized protein	Protein secreti/export apparatus	Bacterial secreti system
PA0079	PA0079	-5.54312	2.13773e-191	-3.08259	9.97462e-10	-1.10214	0.905111	Uncharacterized protein	Protein secreti/export apparatus	Biofilm formati
PA0080	PA0080	-4.09856	2.66452e-80	-2.72268	1.57959e-06			Uncharacterized protein	Protein secreti/export apparatus	Bacterial secreti system
PA0081	fha1	-1.47644	1.18989e-13	-1.01917	0.88881	-0.729442	0.185102	Fha1	Protein secreti/export apparatus	Bacterial secreti system;Biofilm formati
PA0082	PA0082	-1.35134	7.69515e-05	1.81377	1.01884e-10	1.92157	0.0552028	Uncharacterized protein	Protein secreti/export apparatus	Biofilm formati
PA0083	PA0083	-5.75793	7.20573e-289	-1.16854	0.224692	-0.855624	0.994206	Uncharacterized protein	Protein secreti/export apparatus	Biofilm formati
PA0084	PA0084	-7.07965	0	-1.90562	3.20336e-09	-0.714675	0.251518	Uncharacterized protein	Protein secreti/export apparatus	Biofilm formati
PA0085	hcp1	-9.48402	0	-2.18383	2.66054e-09	-0.745952	0.359881	Protein hcp1	Secreted Factors (toxins, enzymes, alginate)	Bacterial secreti system;Biofilm formati
PA0086	TagJ1	-6.32561	4.19802e-134	-2.62072	1.30459e-06	-0.981811	0.729872	Uncharacterized protein	Protein secreti/export apparatus
PA0087	TssE1	-8.81858	0	-4.87054	8.61739e-06			Uncharacterized protein	Protein secreti/export apparatus
PA0088	TssF1	-8.46112	7.04744e-158	-3.66491	1.03422e-06	2	1	Uncharacterized protein	Protein secreti/export apparatus
PA0089	TssG1	-7.34595	8.03944e-179	-4.14742	3.5137e-07			Uncharacterized protein	Protein secreti/export apparatus	Biofilm formati
PA0090	clpV1	-10.6136	0	-2.55073	1.57419e-10	1.5439	0.34002	Protein ClpV1	Translati, post-translatial modificati, degradati; Chaperes & heat shock proteins; Protein secreti/export apparatus	Bacterial secreti system;Biofilm formati
PA0091	vgrG1	-14.9631	7.39854e-114	-2.13259	0.00143744			VgrG1	Protein secreti/export apparatus	Bacterial secreti system
PA0092	PA0092	-2.72743	1.09806e-47	-1.10409	0.500472			Uncharacterized protein	Adaptati, Protecti
PA0093	PA0093	-3.39522	1.08051e-82	-1.92875	0.000414065			Uncharacterized protein	Secreted Factors (toxins, enzymes, alginate)
PA0094	PA0094	-3.69892	0	-1.56094	0.00207266	1.70648	0.177037	Uncharacterized protein	Hypothetical, unclassified, unknown
PA0095	PA0095	1.16305	0.00303675	-1.48775	0.000436483			Uncharacterized protein	Hypothetical, unclassified, unknown	Bacterial secreti system
PA0096	PA0096	-1.9569	1.27296e-18	-1.24163	0.401745			Uncharacterized protein	Hypothetical, unclassified, unknown
PA0097	PA0097	-2.32695	2.26023e-36	-1.60393	0.0519071			Uncharacterized protein	Hypothetical, unclassified, unknown
PA0098	PA0098	-1.90305	1.94025e-17	-1.4457	0.124999			Uncharacterized protein	Hypothetical, unclassified, unknown	Biotin metabolism;Carb metabolism;Fatty acid biosynthesis;Metabolic pathways
PA0099	PA0099	-1.98926	2.15345e-19	-1.51606	0.127544			Uncharacterized protein	Hypothetical, unclassified, unknown
PA0100	PA0100	-1.50594	2.70177e-15	-1.1775	0.181781		0.000188985	Uncharacterized protein	Hypothetical, unclassified, unknown
PA0101	PA0101	-1.54383	5.34589e-11	-1.74893	0.00309386			Uncharacterized protein	Hypothetical, unclassified, unknown
PA0102	PA0102	-1.20394	8.75719e-05	-1.28907	0.00483686	-3.21128	0.00203717	Carbic anhydrase (EC 4.2.1.1) (Carbate dehydratase)	Central intermediary metabolism; Adaptati, Protecti	Nitrogen metabolism
PA0103	PA0103	2.19873	2.01653e-10	1.50727	0.100631			Probable sulfate transporter	Membrane proteins; Transport of small molecules
PA0104	PA0104	1.47719	0.00673338	1.16196	0.668485			Uncharacterized protein	Hypothetical, unclassified, unknown
PA0105	coxB	11.4602	0	4.66539	1.48622e-42		0.000110803	Cytochrome c oxidase subunit 2 (EC 1.9.3.1)	Energy metabolism	Metabolic pathways;Oxidative phosphorylati
PA0106	coxA	9.20701	1.75471e-213	5.80164	5.71403e-40			Cytochrome c oxidase subunit 1 (EC 1.9.3.1)	Energy metabolism	Metabolic pathways;Oxidative phosphorylati
PA0107	PA0107	11.9348	1.40236e-108	1.7795	0.0293784			Uncharacterized protein	Energy metabolism	Metabolic pathways;Oxidative phosphorylati
PA0108	coIII	13.8593	1.40003e-212	3.22789	1.97956e-11			Cytochrome c oxidase, subunit III	Energy metabolism	Metabolic pathways;Oxidative phosphorylati
PA0109	PA0109	5.27044	NA	2.09162	1.09821e-17			Uncharacterized protein	Membrane proteins
PA0110	PA0110	11.0265	3.80789e-133	4.56336	3.1692e-13			SURF1-like protein	Hypothetical, unclassified, unknown
PA0111	PA0111	7.6974	1.69772e-58	4.55152	0.000480126			Uncharacterized protein	Hypothetical, unclassified, unknown
PA0112	PA0112	7.9141	7.97492e-61	2.2184	0.00547735			Uncharacterized protein	Membrane proteins	Metabolic pathways;Oxidative phosphorylati;Porphyrin and chlorophyll metabolism;Two-compent system
PA0113	cyoE1	6.14082	3.49988e-44	2.17932	4.94395e-05			Protoheme IX farnesyltransferase 1 (EC 2.5.1.-) (Heme B farnesyltransferase 1) (Heme O synthase 1)	Energy metabolism	Metabolic pathways;Oxidative phosphorylati;Porphyrin and chlorophyll metabolism
PA0114	SenC	-1.37569	5.53078e-08	-1.21982	0.0317754	3.48453	0.0012539	SenC	Hypothetical, unclassified, unknown
PA0115	PA0115	-1.53087	2.97269e-10	1.2306	0.110106	-0.839466	0.0309962	Uncharacterized protein	Hypothetical, unclassified, unknown
PA0116	PA0116	1.04569	0.486929	-1.49649	0.000419876			Uncharacterized protein	Hypothetical, unclassified, unknown
PA0117	PA0117	-2.0557	1.21929e-15	-1.20801	0.392386			Probable short chain dehydrogenase	Putative enzymes
PA0118	PA0118	-1.53867	8.16577e-09	1.5533	0.034923		0.000996727	Uncharacterized protein	Putative enzymes
PA0119	dctA1	-5.1183	0	-1.26379	0.379878			C4-dicarboxylate transport protein 1	Transport of small molecules	Two-compent system
PA0120	PA0120	-1.89199	5.7717e-16	1.0616	0.739203	1.79494	0.0348597	Probable transcriptial regulator	Transcriptial regulators
PA0121	PA0121	-1.90178	2.50428e-15	-1.23297	0.198357			Uncharacterized protein	Hypothetical, unclassified, unknown
PA0122	rahU	177.018	0	13.6298	1.83539e-265	21.1642	0.000727507	Uncharacterized protein	Adaptati, Protecti
PA0123	PA0123	-1.15349	0.0127293	1.8283	8.3298e-05			Probable transcriptial regulator	Transcriptial regulators
PA0124	PA0124	1.55041	5.90747e-09	2.24229	1.7804e-05			Uncharacterized protein	Hypothetical, unclassified, unknown
PA0125	PA0125	1.9416	1.28367e-05	3.14738	6.13394e-17			Uncharacterized protein	Hypothetical, unclassified, unknown
PA0126	PA0126	-7.30596	7.06898e-195	-1.89617	8.67215e-06	-1.36586	0.554001	Uncharacterized protein	Hypothetical, unclassified, unknown
PA0127	PA0127	-1.90399	2.57387e-19	1.02982	0.838881			Uncharacterized protein	Hypothetical, unclassified, unknown
PA0128	PA0128	-1.66134	2.0043e-20	1.88342	2.48423e-19	-2.6701	0.0286893	Uncharacterized protein	Hypothetical, unclassified, unknown	Microbial metabolism in diverse envirments
PA0130	bauC	-1.88077	7.64277e-32	-1.40125	0.0307603	-0.86183	0.146029	Putative 3-oxopropanoate dehydrogenase (EC 1.2.1.-)	Putative enzymes; Carb compound catabolism	beta-Alanine metabolism;Carb metabolism;Inositol phosphate metabolism;Metabolic pathways;Propanoate metabolism;Valine, leucine and isoleucine degradati
PA0131	bauB	-1.33148	0.0529829	-1.10287	0.853062			Beta-alanine degradati protein BauB	Carb compound catabolism
PA0132	bauA	-1.65294	3.35093e-07	-1.72351	0.0006485			Beta-alanine--pyruvate aminotransferase (Beta-A--Py AT) (EC 2.6.1.18) (Beta-alanine--pyruvate transaminase) (Omega-amino acid aminotransferase) (Omega-amino acid AT) (Omega-amino acid--pyruvate aminotransferase) (Omega-APT)	Amino acid biosynthesis and metabolism; Carb compound catabolism	beta-Alanine metabolism;Metabolic pathways;Propanoate metabolism;Valine, leucine and isoleucine degradati
PA0133	bauR	-2.02667	1.60738e-14	-1.85004	0.000938895			HTH-type transcriptial activator BauR	Transcriptial regulators; Carb compound catabolism
PA0134	PA0134	-1.09059	0.133526	1.95409	2.64597e-09			Probable guanine deaminase	Nucleotide biosynthesis and metabolism	Metabolic pathways;Purine metabolism
PA0135	PA0135	1.92059	0.0111894	1.49279	0.483127			Uncharacterized protein	Hypothetical, unclassified, unknown
PA0136	PA0136	1.0437	0.72743	1.14058	0.693385			Probable ATP-binding compent of ABC transporter	Transport of small molecules
PA0137	PA0137	-1.02583	0.905593	-1.53726	0.41156			Probable permease of ABC transporter	Membrane proteins; Transport of small molecules
PA0138	PA0138	1.52506	0.00195246	-1.2186	0.685038			Probable permease of ABC transporter	Membrane proteins; Transport of small molecules
PA0139	ahpC	1.13378	0.00236734	1.2105	0.0225726	-0.785353	0.0294087	Alkyl hydroperoxide reductase subunit C	Adaptati, Protecti
PA0140	ahpF	-1.95028	2.0561e-36	-1.49243	0.00398796	-1.40592	0.244058	Alkyl hydroperoxide reductase subunit F (EC 1.8.1.-)	Adaptati, Protecti
PA0141	PA0141	-3.68288	0	-1.42708	1.80825e-05	2.44265	0.0300327	Uncharacterized protein	Hypothetical, unclassified, unknown
PA0142	PA0142	-1.10988	0.209562	-1.3944	0.185737			8-oxoguanine deaminase (EC 3.5.4.32)	Putative enzymes
PA0143	nuh	1.51144	3.57546e-18	2.38586	5.21705e-18	2.31704	2.46906e-05	Nspecific ribucleoside hydrolase	Nucleotide biosynthesis and metabolism	Metabolic pathways;Nicotinate and nicotinamide metabolism;Purine metabolism
PA0144	PA0144	1.80936	4.56173e-11	2.70987	3.57527e-07		0.000733361	Uncharacterized protein	Hypothetical, unclassified, unknown
PA0145	PA0145	-1.89965	2.67347e-21	-1.13943	0.409762			Uncharacterized protein	Hypothetical, unclassified, unknown
PA0146	PA0146	1.32819	0.0738209	1.14585	0.713966			Uncharacterized protein	Hypothetical, unclassified, unknown
PA0147	PA0147	-1.49907	2.25148e-09	-1.12132	0.453826			Probable oxidoreductase	Putative enzymes
PA0148	PA0148	-1.63993	1.38509e-19	1.52264	1.18488e-05	-1.37952	0.216139	Adenine deaminase (ADE) (EC 3.5.4.2) (Adenine aminohydrolase) (AAH)	Nucleotide biosynthesis and metabolism	Metabolic pathways;Purine metabolism
PA0149	PA0149	4.9424	8.02941e-59	2.49887	0.00678792			Probable sigma-70 factor, ECF subfamily	Transcriptial regulators
PA0150	PA0150	3.57934	1.43129e-45	-1.02951	0.901468			Probable transmembrane sensor	Membrane proteins; Transcriptial regulators
PA0151	PA0151	3.27485	5.06911e-22	1.77849	0.151627			Probable TB-dependent receptor	Transport of small molecules
PA0152	pcaQ	-1.63823	2.81537e-08	-1.06382	0.772107			Transcriptial regulator PcaQ	Carb compound catabolism; Transcriptial regulators
PA0153	pcaH	57.8315	2.16698e-106	28.4521	1.30418e-104			Protocatechuate 3,4-dioxygenase, beta subunit	Carb compound catabolism	Benzoate degradati;Carb metabolism;Metabolic pathways;Microbial metabolism in diverse envirments
PA0154	pcaG	66.0473	2.23883e-150	20.7369	5.98282e-97			Protocatechuate 3,4-dioxygenase, alpha subunit	Carb compound catabolism	Benzoate degradati;Carb metabolism;Metabolic pathways;Microbial metabolism in diverse envirments
PA0155	pcaR	2.71772	1.56901e-43	1.3098	0.060888			Transcriptial regulator PcaR	Carb compound catabolism; Transcriptial regulators
PA0156	TriA	2.61701	4.88788e-75	1.31707	0.0178616	1.66346	0.0690164	Probable Resistance-Nodulati-Cell Divisi (RND) efflux membrane fusi protein	Membrane proteins; Antibiotic resistance and susceptibility
PA0157	TriB	2.22156	3.82165e-35	-1.08012	0.650313	2.17323	0.00344745	Probable Resistance-Nodulati-Cell Divisi (RND) efflux membrane fusi protein	Antibiotic resistance and susceptibility; Membrane proteins
PA0158	TriC	1.5499	1.0837e-21	1.10692	0.779326	1.98679	0.0781829	Probable Resistance-Nodulati-Cell Divisi (RND) efflux transporter	Antibiotic resistance and susceptibility; Transport of small molecules
PA0159	PA0159	-1.42015	6.20076e-10	-1.25123	0.0872269	-0.85012	0.124952	Probable transcriptial regulator	Transcriptial regulators
PA0160	PA0160	-1.37436	0.0183893	1.64629	0.109254			Uncharacterized protein	Hypothetical, unclassified, unknown
PA0161	PA0161	1.87763	0.0520052	4.07343	1.8448e-07			Uncharacterized protein	Hypothetical, unclassified, unknown
PA0162	opdC	-7.14032	2.96978e-21	-1.39194	0.29094	-2.84303	0.000488396	Histidine porin OpdC	Membrane proteins; Transport of small molecules
PA0163	PA0163	-1.29474	0.000940977	-1.52667	0.00703448			Probable transcriptial regulator	Transcriptial regulators
PA0164	PA0164	-1.0067	0.943223	-1.27869	0.138116			Probable gamma-glutamyltranspeptidase	Amino acid biosynthesis and metabolism	Cyanoamino acid metabolism;Glutathie metabolism;Metabolic pathways;Taurine and hypotaurine metabolism
PA0165	PA0165	-8.5068	0	1.03011	0.86045	-4.47911	0.000979416	Uncharacterized protein	Hypothetical, unclassified, unknown
PA0166	PA0166	-6.86014	2.33893e-11	1.21903	0.729021			Probable transporter	Membrane proteins; Transport of small molecules
PA0167	PA0167	-3.33913	2.38153e-98	-1.14918	0.224192			Probable transcriptial regulator	Transcriptial regulators
PA0168	PA0168	-2.2499	4.5664e-37	-2.06267	0.000378007			Uncharacterized protein	Hypothetical, unclassified, unknown
PA0169	siaD	-5.33515	5.21699e-162	-4.62599	3.49028e-08	-1.80945	0.107063	Uncharacterized protein	Motility & Attachment	Biofilm formati
PA0170	PA0170	-5.47088	1.06295e-136	-3.6993	4.99973e-12	-1.49818	0.347226	Uncharacterized protein	Hypothetical, unclassified, unknown
PA0171	PA0171	-3.83503	0	-2.72949	9.26857e-06	-1.87532	0.167075	Uncharacterized protein	Motility & Attachment
PA0172	siaA	-1.81372	4.11557e-27	-3.32424	3.30841e-15	OFF	5.73305e-06	Uncharacterized protein	Motility & Attachment
PA0173	cheB2	15.3124	2.93531e-158	1.12289	0.427403		0.000152394	Chemotaxis respse regulator protein-glutamate methylesterase of group 2 oper (EC 3.1.1.61)	Adaptati, Protecti; Chemotaxis	Bacterial chemotaxis;Two-compent system
PA0174	cheD	11.7816	1.55706e-134	-1.00734	0.97366			Probable chemoreceptor glutamine deamidase CheD (EC 3.5.1.44)	Hypothetical, unclassified, unknown	Bacterial chemotaxis
PA0175	cheR2	14.7035	1.57197e-290	1.48309	0.000982534			Chemotaxis protein methyltransferase 2 (EC 2.1.1.80)	Transcriptial regulators; Adaptati, Protecti; Chemotaxis	Bacterial chemotaxis;Two-compent system
PA0176	aer2	11.9671	NA	2.13944	1.31986e-20	11.1315	0.000455263	Aerotaxis transducer Aer2	Adaptati, Protecti; Chemotaxis	Bacterial chemotaxis;Two-compent system
PA0177	PA0177	8.07431	0	4.06444	3.9798e-33		2.36544e-05	Probable purine-binding chemotaxis protein	Adaptati, Protecti; Chemotaxis	Bacterial chemotaxis;Two-compent system
PA0178	PA0178	5.47534	0	1.96521	9.82735e-22		9.93935e-05	Probable two-compent sensor	Chemotaxis; Adaptati, Protecti; Two-compent regulatory systems	Bacterial chemotaxis;Two-compent system
PA0179	PA0179	8.71432	0	3.3128	6.26021e-63	8.7251	0.00335075	Probable two-compent respse regulator	Chemotaxis; Adaptati, Protecti; Two-compent regulatory systems	Bacterial chemotaxis;Two-compent system
PA0180	cttP	3.4288	1.01682e-157	-1.19719	0.0350626		2.77228e-05	Chemotactic transducer for trichloroethylene [positive chemotaxis], CttP	Adaptati, Protecti; Chemotaxis	Bacterial chemotaxis;Two-compent system
PA0181	PA0181	-2.26913	1.88519e-41	1.20158	0.27866			Probable transcriptial regulator	Transcriptial regulators
PA0182	PA0182	-1.78427	1.99548e-06	-1.35275	0.29103			Probable short-chain dehydrogenase	Putative enzymes	biosynthesis of unsaturated fatty acids;Biotin metabolism;Carb metabolism;Fatty acid biosynthesis;Metabolic pathways
PA0183	atsA	-1.33831	0.0061165	-1.62058	0.057901			Arylsulfatase (AS) (EC 3.1.6.1) (Aryl-sulfate sulphohydrolase)	Central intermediary metabolism; Carb compound catabolism	Sphingolipid metabolism
PA0184	PA0184	-1.64273	0.00147499	-1.53967	0.360781			Probable ATP-binding compent of ABC transporter	Transport of small molecules	ABC transporters;Sulfur metabolism
PA0185	PA0185	1.31778	0.0339679	-2.87111	0.00211478			Probable permease of ABC transporter	Membrane proteins; Transport of small molecules	ABC transporters;Sulfur metabolism
PA0186	PA0186	-2.03944	6.55244e-09	-1.90574	0.0297925			Probable binding protein compent of ABC transporter	Transport of small molecules	ABC transporters;Sulfur metabolism
PA0187	PA0187	8.90432	2.12279e-61	9.15483	1.22229e-20			Uncharacterized protein	Hypothetical, unclassified, unknown
PA0188	PA0188	9.50133	7.58474e-37	1.60392	0.335791			Uncharacterized protein	Membrane proteins
PA0189	PA0189	1.64322	0.0383318	1.09587	0.867868			Probable porin	Membrane proteins; Transport of small molecules
PA0190	PA0190	1.42877	0.00804686	-1.0453	0.897178			Acid phosphatase (EC 3.1.3.2)	Putative enzymes
PA0191	PA0191	-1.81771	4.00071e-13	-1.57359	0.0513047			Probable transcriptial regulator	Transcriptial regulators
PA0192	PA0192	-4.05459	0	-1.1828	0.743984			Probable TB-dependent receptor	Membrane proteins; Transport of small molecules
PA0193	PA0193	-1.9718	0.000259927	1.18526	0.59713			Uncharacterized protein	Putative enzymes	Sulfur metabolism;Taurine and hypotaurine metabolism
PA0194	PA0194	-1.65177	0.00341669	1.19696	0.669711			Uncharacterized protein	Putative enzymes
PA0195	pntAA	-6.85354	0	-2.93924	2.39276e-10	-2.49596	0.00164068	Putative NAD(P) transhydrogenase, subunit alpha part 1	Energy metabolism; Transport of small molecules	Metabolic pathways;Nicotinate and nicotinamide metabolism
PA0195.1	pntAB	-8.75416	3.82418e-202					Putative NAD(P) transhydrogenase, subunit alpha part 2	Hypothetical, unclassified, unknown	Metabolic pathways;Nicotinate and nicotinamide metabolism
PA0196	pntB	-9.7801	1.22193e-42	-5.15448	1.50309e-19	-2.19802	0.0715357	NAD(P) transhydrogenase subunit beta (EC 1.6.1.2) (Nicotinamide nucleotide transhydrogenase subunit beta)	Transport of small molecules; Energy metabolism	Metabolic pathways;Nicotinate and nicotinamide metabolism
PA0197	tB2	1.00349	0.985267	-1.41512	0.464958			Protein tB2	Transport of small molecules
PA0198	exbB1	1.70195	1.44529e-07	1.21861	0.422149			Transport protein ExbB	Transport of small molecules
PA0199	exbD1	2.48188	8.37277e-18	2.9113	0.00575665			Biopolymer transport protein ExbD	Transport of small molecules
PA0200	PA0200	-2.91385	6.14682e-10	-1.64833	4.55681e-07			Uncharacterized protein	Hypothetical, unclassified, unknown
PA0201	PA0201	-6.5067	1.06114e-158	-2.54139	5.72856e-12			Uncharacterized protein	Hypothetical, unclassified, unknown
PA0202	PA0202	-1.80013	0.011591	-1.83815	0.284155			Probable amidase	Putative enzymes	Aminobenzoate degradati;Arginine and proline metabolism;Microbial metabolism in diverse envirments;Phenylalanine metabolism;Styrene degradati;Tryptophan metabolism
PA0203	PA0203	-1.75525	0.00331118	1.13918	0.774299			Probable binding protein compent of ABC transporter	Transport of small molecules	ABC transporters
PA0204	PA0204	-1.18834	0.576184	1.20072	0.727295			Probable permease of ABC transporter	Membrane proteins; Transport of small molecules	ABC transporters
PA0205	PA0205	1.87201	0.0929145	-1.6824	0.345284			Probable permease of ABC transporter	Membrane proteins; Transport of small molecules	ABC transporters
PA0206	potA1	1.10658	0.551171	1.10211	0.793024			Spermidine/putrescine import ATP-binding protein PotA 1 (EC 3.6.3.31)	Transport of small molecules	ABC transporters
PA0207	PA0207	-1.89698	5.54396e-20	-1.02613	0.872372			Probable transcriptial regulator	Transcriptial regulators
PA0208	mdcA	2.12713	2.97427e-14	3.52179	1.31623e-07			Malate decarboxylase alpha subunit	Carb compound catabolism
PA0209	mdcB	1.70748	0.00303941	1.89947	0.138799			Probable 2-(5''-triphosphoribosyl)-3'-dephosphocoenzyme-A synthase (2-(5''-triphosphoribosyl)-3'-dephospho-CoA synthase) (EC 2.4.2.52)	Putative enzymes
PA0210	mdcC	1.21648	0.533485	1.04956	0.899019			Malate decarboxylase acyl carrier protein (Malate decarboxylase subunit delta)	Carb compound catabolism
PA0211	mdcD	1.80887	0.000184244	1.75102	0.109717			Malate decarboxylase beta subunit	Carb compound catabolism
PA0212	mdcE	1.78074	6.88294e-05	1.24027	0.410292			Malate decarboxylase gamma subunit	Carb compound catabolism
PA0213	mdcG	1.03932	0.845941	8.2895	1.48817e-39			Phosphoribosyl-dephospho-CoA transferase (EC 2.7.7.66) (Malate decarboxylase holo-[acyl-carrier-protein] synthase) (Holo-ACP synthase)	Carb compound catabolism
PA0214	PA0214	1.90227	2.3246e-05	1.05533	0.908216			Malyl CoA-acyl carrier protein transacylase (EC 2.3.1.39)	Carb compound catabolism
PA0215	PA0215	1.86897	1.14386e-06	-1.22426	0.610524			Malate transporter MadL	Membrane proteins; Transport of small molecules
PA0216	PA0216	1.91015	3.70761e-08	-1.2915	0.415904			Malate transporter MadM	Membrane proteins; Transport of small molecules
PA0217	PA0217	-1.93529	5.02476e-14	-1.53398	0.0235991			Probable transcriptial regulator	Transcriptial regulators
PA0218	PA0218	-1.50274	5.5418e-05	1.26624	0.348272			Probable transcriptial regulator	Transcriptial regulators
PA0219	PA0219	1.25383	0.0953239	-1.67639	0.223201			Probable aldehyde dehydrogenase	Putative enzymes	Arginine and proline metabolism;Metabolic pathways
PA0220	PA0220	1.28643	0.196278	-2.39879	0.0427348			Amino acid APC family transporter	Transport of small molecules
PA0221	PA0221	1.03461	0.825651	1.3646	0.312032			Probable aminotransferase	Putative enzymes
PA0222	PA0222	1.76176	0.00518282	1.94658	0.0961893			Uncharacterized protein	Hypothetical, unclassified, unknown	Quorum sensing
PA0223	PA0223	-1.20951	0.191545	-1.1322	0.700262			Probable dihydrodipicolinate synthetase	Cell wall / LPS / capsule; Amino acid biosynthesis and metabolism	Biosynthesis of amino acids;Biosynthesis of antibiotics;Lysine biosynthesis;Metabolic pathways;Microbial metabolism in diverse envirments;Mobactam biosynthesis
PA0224	PA0224	-2.09801	0.000942036	-1.63843	0.203307			Probable aldolase	Putative enzymes
PA0225	PA0225	-1.33433	5.02891e-06	-1.05125	0.731778			Probable transcriptial regulator	Transcriptial regulators
PA0226	PA0226	12.2605	0	8.0735	3.42401e-33			Probable CoA transferase, subunit A	Carb compound catabolism	Butanoate metabolism;Microbial metabolism in diverse envirments;Styrene degradati
PA0227	PA0227	19.1346	0	3.10447	8.2146e-06			Probable CoA transferase, subunit B	Carb compound catabolism	Butanoate metabolism;Microbial metabolism in diverse envirments;Styrene degradati
PA0228	pcaF	11.0402	0	2.06342	0.00328222			Beta-ketoadipyl-CoA thiolase (EC 2.3.1.174) (3-oxoadipyl-CoA thiolase)	Fatty acid and phospholipid metabolism; Carb compound catabolism	Benzoate degradati;Microbial metabolism in diverse envirments
PA0229	pcaT	13.7167	3.87157e-172	1.61581	0.0499157			Dicarboxylic acid transporter PcaT	Membrane proteins; Transport of small molecules
PA0230	pcaB	2.18222	3.26642e-38	-1.34352	0.147439	1.46505	0.128401	3-carboxy-cis,cis-mucate cycloisomerase (EC 5.5.1.2) (3-carboxymucate lactizing enzyme) (CMLE)	Carb compound catabolism	Benzoate degradati;Carb metabolism;Metabolic pathways;Microbial metabolism in diverse envirments
PA0231	pcaD	1.59413	2.65659e-14	-1.20138	0.291512			Beta-ketoadipate enol-lacte hydrolase	Carb compound catabolism	Benzoate degradati;Carb metabolism;Metabolic pathways;Microbial metabolism in diverse envirments
PA0232	pcaC	2.21836	2.03239e-34	-1.08718	0.641812			Gamma-carboxymucolacte decarboxylase	Carb compound catabolism	Benzoate degradati;Carb metabolism;Metabolic pathways;Microbial metabolism in diverse envirments
PA0233	PA0233	-1.20723	0.00908291	1.09346	0.637936			Probable transcriptial regulator	Transcriptial regulators
PA0234	PA0234	-1.3538	0.123013	-1.40196	0.527747			Uncharacterized protein	Hypothetical, unclassified, unknown
PA0235	pcaK	13.7448	1.28794e-57	2.57106	0.0364057			4-hydroxybenzoate transporter PcaK	Membrane proteins; Carb compound catabolism; Transport of small molecules
PA0236	PA0236	4.06538	2.71409e-102	3.54575	6.99541e-28	1.93351	0.0752129	Probable transcriptial regulator	Transcriptial regulators
PA0237	PA0237	15.4569	1.73871e-112	2.76712	0.0034603			Probable oxidoreductase	Putative enzymes
PA0238	PA0238	11.8725	1.54761e-107	2.34437	0.0140589			Uncharacterized protein	Hypothetical, unclassified, unknown
PA0239	PA0239	-1.36033	0.000271369	1.0611	0.8038			Uncharacterized protein	Membrane proteins
PA0240	PA0240	8.04082	2.78322e-39	2.01477	0.191004			Probable porin	Membrane proteins; Transport of small molecules
PA0241	PA0241	22.0581	1.28844e-108	4.44425	1.08915e-05			Probable major facilitator superfamily (MFS) transporter	Membrane proteins; Transport of small molecules
PA0242	PA0242	16.7264	0	7.8797	1.74069e-32			Uncharacterized protein	Putative enzymes	Metabolic pathways;Phenylalanine metabolism;Tyrosine metabolism;Ubiquine and other terpenoid-quine biosynthesis
PA0243	PA0243	1.72087	4.77429e-23	2.89633	6.18797e-14			Probable transcriptial regulator	Transcriptial regulators
PA0244	PA0244			3.54319	0.000114492			Shikimate dehydrogenase (NADP(+)) (SDH) (EC 1.1.1.25)	Putative enzymes	Biosynthesis of amino acids;Biosynthesis of antibiotics;Metabolic pathways;Phenylalanine, tyrosine and tryptophan biosynthesis
PA0245	aroQ2	11.9262	1.86497e-159	7.09474	1.36993e-35			3-dehydroquinate dehydratase 2 (3-dehydroquinase 2) (EC 4.2.1.10) (Type II DHQase 2)	Amino acid biosynthesis and metabolism	Biosynthesis of amino acids;Biosynthesis of antibiotics;Metabolic pathways;Phenylalanine, tyrosine and tryptophan biosynthesis
PA0246	PA0246	-1.12703	0.167516	-1.16343	0.491453			Probable major facilitator superfamily (MFS) transporter	Membrane proteins; Transport of small molecules
PA0247	pobA	7.61291	3.57687e-119	7.44039	5.50606e-28			p-hydroxybenzoate hydroxylase (PHBH) (EC 1.14.13.2) (4-hydroxybenzoate 3-mooxygenase)	Carb compound catabolism	Benzoate degradati;Carb metabolism;Metabolic pathways;Microbial metabolism in diverse envirments
PA0248	PA0248	-2.11997	1.76683e-20	-1.55607	0.00862068			Probable transcriptial regulator	Transcriptial regulators
PA0249	PA0249	1.85155	9.04691e-21	1.20842	0.226123			Probable acetyltransferase	Putative enzymes
PA0250	PA0250	2.40377	1.65355e-27	2.29631	5.67334e-15	3.31939	0.0273309	Uncharacterized protein	Hypothetical, unclassified, unknown
PA0251	PA0251	-1.83974	0.101396	1.04024	0.941031			Uncharacterized protein	Hypothetical, unclassified, unknown
PA0252	PA0252	-2.5498	0.00011091	-1.12554	0.832355			Uncharacterized protein	Hypothetical, unclassified, unknown
PA0253	hudR	1.04547	0.62092	1.62286	0.000463701			Probable transcriptial regulator	Transcriptial regulators
PA0254	hudA	1.07361	0.428875	1.12612	0.608896			UbiD-like decarboxylase (EC 4.1.1.-) (Ferulic acid decarboxylase-like protein) (Homologous to UbiD protein A)	Hypothetical, unclassified, unknown	Metabolic pathways;Ubiquine and other terpenoid-quine biosynthesis
PA0255	PA0255	1.08426	0.161656	1.44961	0.0077563			Uncharacterized protein	Hypothetical, unclassified, unknown
PA0256	PA0256	4.80757	1.47404e-118	1.2995	0.0518057			Uncharacterized protein	Hypothetical, unclassified, unknown
PA0257	PA0257	-2.116	3.83604e-25	1.55081	0.135407			Uncharacterized protein	Related to phage, transpos, or plasmid
PA0258	PA0258	-1.80197	3.30371e-13	1.00641	0.979475			Uncharacterized protein	Hypothetical, unclassified, unknown
PA0259	tli3	-1.09613	0.02504	-1.17857	0.157453			Uncharacterized protein	Adaptati, Protecti
PA0260	tle3	-1.54191	1.11387e-17	-1.10497	0.52344			Uncharacterized protein	Membrane proteins; Secreted Factors (toxins, enzymes, alginate)
PA0261	PA0261	-2.22766	3.16962e-20	1.08138	0.744273			Uncharacterized protein	Hypothetical, unclassified, unknown
PA0262	vgrG2b	-1.73261	1.61e-14	-1.07065	0.807303			Uncharacterized protein	Hypothetical, unclassified, unknown	Bacterial secreti system
PA0263	hcpC	1.09397	0.7714	2.54006	0.00442581
PA0264	PA0264	2.26836	0.00460376	1.64822	0.379071			Uncharacterized protein	Hypothetical, unclassified, unknown
PA0266	gabT	-1.17046	0.000743526	2.16358	4.95337e-14	-1.21941	0.0688106	5-aminovalerate aminotransferase DavT (EC 2.6.1.48) (5-aminovalerate transaminase) (Delta-aminovalerate aminotransferase)	Central intermediary metabolism; Amino acid biosynthesis and metabolism; Carb compound catabolism	Alanine, aspartate and glutamate metabolism;Butanoate metabolism;Lysine degradati;Metabolic pathways;Microbial metabolism in diverse envirments
PA0267	PA0267	-1.19545	0.00489555	-1.55246	0.00469474			Uncharacterized protein	Hypothetical, unclassified, unknown
PA0268	PA0268	-1.23283	0.0113252	1.01809	0.92499			Probable transcriptial regulator	Transcriptial regulators
PA0269	PA0269	1.81861	7.94718e-13	3.94751	3.88757e-29	4.87847	0.00274743	Alkyl hydroperoxide reductase AhpD (EC 1.11.1.15)	Hypothetical, unclassified, unknown
PA0270	PA0270	1.8982	3.18075e-21	3.79706	5.94128e-13			Uncharacterized protein	Hypothetical, unclassified, unknown
PA0271	PA0271	2.274	1.94116e-26	2.29887	0.000490364			Uncharacterized protein	Hypothetical, unclassified, unknown
PA0272	PA0272	-1.78424	9.87947e-10	-1.17107	0.369362			Probable transcriptial regulator	Transcriptial regulators
PA0273	PA0273	1.06928	0.815961	-2.3881	0.0496474			Probable major facilitator superfamily (MFS) transporter	Membrane proteins; Transport of small molecules
PA0274	PA0274	1.2957	0.0233357	-1.61703	0.0575059			Uncharacterized protein	Hypothetical, unclassified, unknown
PA0275	PA0275	-1.09807	0.135841	1.50782	0.000694735			Probable transcriptial regulator	Transcriptial regulators	Biofilm formati;Quorum sensing;Two-compent system
PA0276	PA0276	3.64558	7.32636e-36	4.16309	1.74933e-10			Uncharacterized protein	Membrane proteins
PA0277	PA0277	-4.20781	8.43892e-41	-1.50708	0.00755716	OFF	0.000981635	Uncharacterized protein	Hypothetical, unclassified, unknown
PA0278	PA0278	-1.6743	8.17015e-06	-1.27768	0.334029			Uncharacterized protein	Hypothetical, unclassified, unknown
PA0279	PA0279	1.59043	2.46518e-08	-1.48	0.0100536			Probable transcriptial regulator	Transcriptial regulators
PA0280	cysA	-2.06656	4.7628e-76	1.79657	1.07794e-07	-0.984937	0.690752	Sulfate/thiosulfate import ATP-binding protein CysA (EC 3.6.3.25) (Sulfate-transporting ATPase)	Transport of small molecules	ABC transporters;Sulfur metabolism
PA0281	cysW	-2.40076	2.12379e-61	1.14731	0.310232	-1.41273	0.0844089	Sulfate transport protein CysW	Membrane proteins; Transport of small molecules	ABC transporters;Sulfur metabolism
PA0282	cysT	-2.44493	1.96632e-70	-1.32939	0.128716			Sulfate transport protein CysT	Membrane proteins; Transport of small molecules	ABC transporters;Sulfur metabolism
PA0283	sbp	-2.7532	5.1222e-108	-1.14111	0.164857	-1.69005	0.0644956	Sulfate-binding protein	Transport of small molecules	ABC transporters;Sulfur metabolism
PA0284	PA0284	-2.21156	4.31914e-07	-1.02223	0.864359	OFF	0.000133444	Uncharacterized protein	Hypothetical, unclassified, unknown
PA0285	PA0285	-1.30102	1.01807e-06	-1.66741	0.000410656	OFF	2.32465e-05	Uncharacterized protein	Membrane proteins
PA0286	desA	-1.20863	5.69762e-06	1.50351	2.12384e-07			Delta-9 fatty acid desaturase, DesA	Fatty acid and phospholipid metabolism
PA0287	gpuP	1.00272	0.988162	-1.23903	0.625287			3-guanidinopropiate transport protein	Transport of small molecules
PA0288	gpuA	-1.18348	0.22896	-1.21321	0.614448			Guanidinopropiase (EC 3.5.3.17)	Amino acid biosynthesis and metabolism
PA0289	gpuR	-1.00298	0.960696	1.65504	3.9161e-05			Transcriptial activator GpuR	Transcriptial regulators
PA0290	PA0290	3.23323	5.24728e-95	2.51106	9.73459e-15		6.28457e-05	Uncharacterized protein	Hypothetical, unclassified, unknown
PA0291	oprE	-12.5119	0	-10.9008	3.22581e-216	-1.21914	0.488813	Anaerobically-induced outer membrane porin OprE	Membrane proteins; Transport of small molecules
PA0292	aguA	-1.37506	8.19854e-12	1.17333	0.0571186	1.52055	0.197843	Agmatine deiminase (EC 3.5.3.12) (Agmatine iminohydrolase)	Amino acid biosynthesis and metabolism	Arginine and proline metabolism;Metabolic pathways
PA0293	aguB	-6.29291	5.20086e-36	-1.64073	0.0264487			N-carbamoylputrescine amidohydrolase	Amino acid biosynthesis and metabolism; Putative enzymes	Arginine and proline metabolism;Metabolic pathways
PA0294	aguR	-2.47269	1.63164e-26	-1.47195	0.0238459		9.0907e-05	Transcriptial regulator AguR	Transcriptial regulators
PA0295	PA0295	-3.80821	0	-1.54921	5.51074e-06	1.77361	0.0249187	Probable periplasmic polyamine binding protein	Transport of small molecules	Quorum sensing
PA0296	spuI	-1.69755	1.42838e-36	1.37022	0.004793			Probable glutamine synthetase	Putative enzymes; Carb compound catabolism	Alanine, aspartate and glutamate metabolism;Arginine biosynthesis;Biosynthesis of amino acids;Glyoxylate and dicarboxylate metabolism;Metabolic pathways;Microbial metabolism in diverse envirments;Nitrogen metabolism;Two-compent system
PA0297	spuA	-2.85754	7.70191e-54	1.39197	0.0434805			Probable glutamine amidotransferase	Amino acid biosynthesis and metabolism; Carb compound catabolism
PA0298	spuB	-1.84182	2.02291e-31	1.67143	8.36099e-08	-1.24707	0.364989	Probable glutamine synthetase	Putative enzymes; Carb compound catabolism	Alanine, aspartate and glutamate metabolism;Arginine biosynthesis;Biosynthesis of amino acids;Glyoxylate and dicarboxylate metabolism;Metabolic pathways;Microbial metabolism in diverse envirments;Nitrogen metabolism;Two-compent system
PA0299	spuC	-1.44086	4.67779e-16	-1.19341	0.0532599	-0.788932	0.0588531	Putrescine aminotransferase	Putative enzymes; Carb compound catabolism	Arginine and proline metabolism;Metabolic pathways
PA0300	spuD	-1.54264	4.99314e-31	1.78923	2.9547e-11	2.2788	0.0106412	Putrescine-binding periplasmic protein SpuD	Transport of small molecules	ABC transporters
PA0301	spuE	-1.77304	1.87139e-33	1.15415	0.136646	-1.02493	0.414177	Spermidine-binding periplasmic protein SpuE	Transport of small molecules	ABC transporters
PA0302	spuF	-1.41287	2.65812e-15	-1.95209	8.48066e-11	-0.868245	0.730799	Polyamine-transporting ATPase (EC 3.6.3.31)	Transport of small molecules	ABC transporters
PA0303	spuG	-1.5453	3.3385e-18	-1.53091	0.00292731			Polyamine transport protein PotH	Membrane proteins; Transport of small molecules	ABC transporters
PA0304	spuH	-1.2497	2.61899e-06	-1.48576	0.00364821			Polyamine transport protein PotI	Membrane proteins; Transport of small molecules	ABC transporters
PA0305	PA0305	-2.40881	1.55507e-50	-1.47016	0.00256056			Uncharacterized protein	Carb compound catabolism	Biosynthesis of antibiotics
PA0306	PA0306	-2.8694	2.50343e-28	-1.49128	0.102908			Probable transcriptial regulator	Transcriptial regulators
PA0307	PA0307	-1.06366	0.354732	1.19321	0.167901			Uncharacterized protein	Hypothetical, unclassified, unknown
PA0308	PA0308	-1.33948	9.69889e-08	1.1155	0.430388	-0.734593	0.18289	Uncharacterized protein	Hypothetical, unclassified, unknown
PA0309	PA0309	-1.41125	4.36665e-10	-1.14393	0.303327	1.5004	0.0238418	Uncharacterized protein	Hypothetical, unclassified, unknown
PA0310	PA0310	-1.1483	0.0615424	1.67862	4.16058e-05			Uncharacterized protein	Hypothetical, unclassified, unknown
PA0311	PA0311	1.36558	0.115801	-1.25873	0.584506			Uncharacterized protein	Hypothetical, unclassified, unknown
PA0312	PA0312	2.3667	2.26633e-69	-1.04949	0.644919			Uncharacterized protein	Hypothetical, unclassified, unknown
PA0313	PA0313	1.29148	3.26328e-05	1.13305	0.481854			L-cysteine transporter of ABC system YecS	Membrane proteins; Transport of small molecules	ABC transporters
PA0314	PA0314	1.38894	1.04033e-09	0.995554	0.96679	-0.828464	0.267516	L-cysteine transporter of ABC system FliY	Transport of small molecules	ABC transporters
PA0315	PA0315	1.49819	1.22361e-16	1.27689	0.0185799	1.50384	0.045871	Uncharacterized protein	Hypothetical, unclassified, unknown
PA0316	serA	-2.15275	4.69492e-66	-1.19077	0.0327042	1.939	0.00390217	D-3-phosphoglycerate dehydrogenase	Amino acid biosynthesis and metabolism	Biosynthesis of amino acids;Biosynthesis of antibiotics;Carb metabolism;Glycine, serine and threine metabolism;Metabolic pathways;Methane metabolism;Microbial metabolism in diverse envirments
PA0317	PA0317	-1.32018	2.29622e-09	-1.10952	0.221934	-1.78768	0.00070189	Uncharacterized protein	Hypothetical, unclassified, unknown
PA0318	PA0318	-1.37218	3.50676e-13	-1.24429	0.0206413	-0.717807	0.126952	Uncharacterized protein	Putative enzymes
PA0319	PA0319	-1.30738	9.37121e-09	1.45521	0.000467147	-1.60902	0.0305671	Uncharacterized protein	Hypothetical, unclassified, unknown
PA0320	YgiW	-1.11856	0.224532	-2.23192	0.0278879			Uncharacterized protein	Antibiotic resistance and susceptibility
PA0321	PA0321	-1.08167	0.615389	-1.76905	0.0616658			Probable acetylpolyamine aminohydrolase	Putative enzymes
PA0322	PA0322	-1.73582	0.00114696	-1.52081	0.329685			Probable transporter	Membrane proteins; Transport of small molecules
PA0323	PA0323	-1.56255	0.00178296	1.82877	0.0992099			Probable binding protein compent of ABC transporter	Transport of small molecules	ABC transporters
PA0324	PA0324	-1.05506	0.87146	1.28164	0.635094			Probable permease of ABC transporter	Membrane proteins; Transport of small molecules	ABC transporters
PA0325	PA0325	1.19799	0.478724	-1.13027	0.82593			Probable permease of ABC transporter	Membrane proteins; Transport of small molecules	ABC transporters
PA0326	PA0326	-1.19849	0.239909	-1.47918	0.379991			Polyamine-transporting ATPase (EC 3.6.3.31)	Transport of small molecules	ABC transporters
PA0327	PA0327	2.3243	1.3866e-28	1.37508	0.0219819			Uncharacterized protein	Hypothetical, unclassified, unknown
PA0328	PA0328	-1.04239	0.545872	-2.00996	5.33103e-06		0.000256671	Uncharacterized protein	Amino acid biosynthesis and metabolism
PA0329	PA0329	6.69464	0	2.07433	1.17091e-20	4.03102	0.00579034	UPF0339 protein PA0329	Hypothetical, unclassified, unknown
PA0330	rpiA	-1.36885	5.43525e-09	1.18327	0.0751882	-1.33889	0.187543	Ribose-5-phosphate isomerase A (EC 5.3.1.6) (Phosphoriboisomerase A) (PRI)	Energy metabolism	Biosynthesis of amino acids;Biosynthesis of antibiotics;Carb metabolism;Metabolic pathways;Microbial metabolism in diverse envirments;Pentose phosphate pathway
PA0331	ilvA1	-1.86402	6.26583e-39	-1.31483	0.00850871	-1.40364	0.229219	L-threine dehydratase (EC 4.3.1.19) (Threine deaminase)	Amino acid biosynthesis and metabolism	Biosynthesis of amino acids;Biosynthesis of antibiotics;Carb metabolism;Glycine, serine and threine metabolism;Metabolic pathways;Valine, leucine and isoleucine biosynthesis
PA0332	PA0332	2.38209	2.12509e-63	-1.22767	0.0514303			Uncharacterized protein	Hypothetical, unclassified, unknown
PA0333	PA0333	1.10573	0.197256	-3.02378	8.09279e-13			Uncharacterized protein	Putative enzymes
PA0334	PA0334	-2.52984	7.92919e-33	-3.63847	7.20779e-09			Probable major facilitator superfamily (MFS) transporter	Membrane proteins; Transport of small molecules
PA0335	PA0335	-2.55992	1.35291e-58	1.13282	0.227909	-1.22724	0.19886	Uncharacterized protein	Hypothetical, unclassified, unknown
PA0336	ygdP	-1.17025	0.000209647	1.26142	0.00138863			RNA pyrophosphohydrolase (EC 3.6.1.-) ((Di)nucleoside polyphosphate hydrolase)	Nucleotide biosynthesis and metabolism	RNA degradati
PA0337	ptsP	-1.3355	2.71494e-11	-1.26337	0.000815666	1.93131	0.0425443	Phosphoenolpyruvate-protein phosphotransferase PtsP	Transport of small molecules	hosphotransferase system (PTS)
PA0338	PA0338	2.19383	1.29108e-68	2.76534	8.90466e-17			Uncharacterized protein	Hypothetical, unclassified, unknown; Motility & Attachment
PA0339	PA0339	-1.96569	8.16299e-30	-1.36487	0.00617466			Uncharacterized protein	Hypothetical, unclassified, unknown
PA0340	PA0340	-1.26956	0.0031496	-2.24267	1.47432e-10			UPF0721 transmembrane protein	Membrane proteins
PA0341	lgt	-1.4133	2.10493e-10	-1.76732	3.09262e-05	-0.97898	0.786586	Prolipoprotein diacylglyceryl transferase (EC 2.4.99.-)	Translati, post-translatial modificati, degradati; Fatty acid and phospholipid metabolism
PA0342	thyA	-1.33661	3.40581e-08	1.18779	0.0539718	-1.79419	0.193694	Thymidylate synthase (TS) (TSase) (EC 2.1.1.45)	Biosynthesis of cofactors, prosthetic groups and carriers; Nucleotide biosynthesis and metabolism	Metabolic pathways;e carb pool by folate;Pyrimidine metabolism
PA0343	PA0343	-1.34172	2.79454e-05	-1.17068	0.234728			Uncharacterized protein	Hypothetical, unclassified, unknown
PA0344	PA0344	1.18097	0.0119847	-1.58062	0.00176742			Uncharacterized protein	Hypothetical, unclassified, unknown
PA0345	PA0345	1.2303	0.0063441	-1.27183	0.0535419			Uncharacterized protein	Hypothetical, unclassified, unknown; Membrane proteins
PA0346	PA0346	-1.17506	0.209845	-2.71542	3.15504e-05			Uncharacterized protein	Hypothetical, unclassified, unknown
PA0347	glpQ	-1.07644	0.575385	-1.39001	0.292418			Glycerophosphoryl diester phosphodiesterase, periplasmic	Fatty acid and phospholipid metabolism	Glycerophospholipid metabolism
PA0348	PA0348	1.30335	0.0220669	1.10428	0.785107			Uncharacterized protein	Hypothetical, unclassified, unknown
PA0349	PA0349	-1.04037	0.826794	-1.61332	0.227934			Uncharacterized protein	Membrane proteins
PA0350	folA	-2.14832	6.1508e-25	-1.46249	0.0049778	-1.07042	0.955606	Dihydrofolate reductase (EC 1.5.1.3)	Biosynthesis of cofactors, prosthetic groups and carriers	Folate biosynthesis;Metabolic pathways;e carb pool by folate
PA0351	PA0351	-1.41417	2.45424e-05	1.33509	0.0268889			Phosphoesterase (EC 3.1.4.-)	Hypothetical, unclassified, unknown
PA0352	PA0352	-1.17708	0.00937569	-1.12728	0.340613			Probable transporter	Membrane proteins; Transport of small molecules
PA0353	ilvD	-1.8187	1.80238e-57	-1.16021	0.0940616	-1.38595	0.253668	Dihydroxy-acid dehydratase (DAD) (EC 4.2.1.9)	Biosynthesis of cofactors, prosthetic groups and carriers; Amino acid biosynthesis and metabolism	Biosynthesis of amino acids;Biosynthesis of antibiotics;Carb metabolism;Metabolic pathways;Pantothenate and CoA biosynthesis;Valine, leucine and isoleucine biosynthesis
PA0354	PA0354	-1.70946	4.00917e-22	-2.27126	5.52699e-20	-1.82775	0.176159	Uncharacterized protein	Hypothetical, unclassified, unknown
PA0355	pfpI	1.65257	1.90241e-05	-1.15218	0.451274			Protease PfpI	Translati, post-translatial modificati, degradati; Antibiotic resistance and susceptibility; Motility & Attachment; Cell wall / LPS / capsule
PA0356	PA0356	-2.59565	1.02397e-62	1.347	0.0693163	-1.78659	0.0545256	Uncharacterized protein	Hypothetical, unclassified, unknown
PA0357	mutM	-2.0258	8.33658e-49	1.2768	0.033284	-1.25343	0.152852	Formamidopyrimidine-DNA glycosylase (Fapy-DNA glycosylase) (EC 3.2.2.23) (DNA-(apurinic or apyrimidinic site) lyase MutM) (AP lyase MutM) (EC 4.2.99.18)	DNA replicati, recombinati, modificati and repair	Base excisi repair
PA0358	PA0358	-2.10086	1.23707e-23	-2.60138	2.71585e-06			Uncharacterized protein	Hypothetical, unclassified, unknown
PA0359	PA0359	-1.5563	1.32019e-27	-1.39201	4.43442e-05			Uncharacterized protein	Hypothetical, unclassified, unknown
PA0360	PA0360	-1.59841	5.77986e-20	-1.70695	5.76476e-05			Uncharacterized protein	Hypothetical, unclassified, unknown
PA0361	PA0361	1.27918	4.26594e-08	-1.28075	0.0118011	-0.911031	0.492443	Probable gamma-glutamyltranspeptidase	Amino acid biosynthesis and metabolism	Cyanoamino acid metabolism;Glutathie metabolism;Metabolic pathways;Taurine and hypotaurine metabolism
PA0362	fdx1	-1.26997	0.000354106	1.41218	0.000915691			Ferredoxin (4Fe-4S)	Energy metabolism
PA0363	coaD	-2.15295	2.89494e-53	1.13508	0.175216	-0.844713	0.0763408	Phosphopantetheine adenylyltransferase (EC 2.7.7.3) (Dephospho-CoA pyrophosphorylase) (Pantetheine-phosphate adenylyltransferase) (PPAT)	Central intermediary metabolism	Metabolic pathways;Pantothenate and CoA biosynthesis
PA0364	PA0364	1.91755	2.76262e-24	1.39233	0.00552424	3.41984	0.0317796	Probable oxidoreductase	Putative enzymes
PA0365	PA0365	2.68025	1.31254e-40	2.46644	2.05196e-06		0.000260596	Uncharacterized protein	Membrane proteins
PA0366	calB	3.63741	1.40709e-137	1.3422	0.000134305	11.7751	0.0105234	Probable ciferyl aldehyde dehydrogenase (CALDH) (EC 1.2.1.68)	Putative enzymes
PA0367	PA0367	1.22512	0.00414449	1.97025	5.23527e-10		1.23948e-06	Probable transcriptial regulator	Transcriptial regulators
PA0368	PA0368	-1.88725	6.03308e-24	-1.337	0.0610881			Uncharacterized protein	Hypothetical, unclassified, unknown
PA0369	PA0369	-1.88419	1.21962e-10	-1.33495	0.301387			Uncharacterized protein	Hypothetical, unclassified, unknown
PA0370	PA0370	-1.9373	5.20883e-24	-1.36016	0.171686	-0.894466	0.763292	Ribosomal RNA small subunit methyltransferase D (EC 2.1.1.171)	Hypothetical, unclassified, unknown
PA0371	PA0371	-1.42574	1.55418e-10	-1.72627	0.00145064	-0.917123	0.496353	Uncharacterized protein	Hypothetical, unclassified, unknown
PA0372	PA0372	-2.04719	5.05179e-36	-1.04658	0.703004	-0.934767	0.451656	Probable zinc protease	Putative enzymes
PA0373	ftsY	-1.21326	0.000587645	-1.17648	0.0511131	-0.896593	0.420337	Signal recogniti particle receptor FtsY (SRP receptor)	Protein secreti/export apparatus	Bacterial secreti system;Protein export;Quorum sensing
PA0374	ftsE	-1.28529	8.32399e-07	-1.46783	0.00179054	-1.0441	0.849914	Cell divisi protein FtsE	Transport of small molecules; Cell divisi	ABC transporters
PA0375	ftsX	-1.17067	0.000183267	-1.07746	0.580067	-1.24538	0.489665	Cell divisi protein FtsX	Cell divisi	ABC transporters
PA0376	rpoH	1.88563	9.03062e-72	1.42268	4.87938e-06			RNA polymerase sigma factor RpoH (RNA polymerase sigma-32 factor)	Transcriptial regulators
PA0377	PA0377	-1.03566	0.6168	1.08557	0.71422			Uncharacterized protein	Hypothetical, unclassified, unknown
PA0378	mtgA	-1.3087	0.00201853	0.993519	0.969758			Mofunctial biosynthetic peptidoglycan transglycosylase (Mofunctial TGase) (EC 2.4.2.-)	Cell wall / LPS / capsule	Peptidoglycan biosynthesis
PA0379	PA0379	-1.37585	1.8966e-05	-1.29952	0.0194681			Uncharacterized protein	Hypothetical, unclassified, unknown
PA0380	PA0380	-1.14281	0.0933348	1.25285	0.0443416			Uncharacterized protein	Hypothetical, unclassified, unknown	Sulfur relay system
PA0381	thiG	-1.09539	0.030229	1.27326	0.00170232	-1.55113	0.0561547	Thiazole synthase (EC 2.8.1.10)	Biosynthesis of cofactors, prosthetic groups and carriers	Metabolic pathways;Thiamine metabolism
PA0382	micA	1.04296	0.48635	-1.20862	0.220949	2	1	tRNA (guanine-N(7)-)-methyltransferase (EC 2.1.1.33) (tRNA (guanine(46)-N(7))-methyltransferase) (tRNA(m7G46)-methyltransferase)	DNA replicati, recombinati, modificati and repair
PA0383	PA0383	-1.08524	0.431423	-1.3163	0.377068			Uncharacterized protein	Hypothetical, unclassified, unknown
PA0384	PA0384	1.53963	4.32833e-06	1.87218	3.63418e-06			Uncharacterized protein	Hypothetical, unclassified, unknown
PA0385	PA0385	-1.85738	8.92981e-09	1.78918	2.28972e-07			Uncharacterized protein	Hypothetical, unclassified, unknown
PA0386	PA0386	-1.70444	1.14464e-10	1.19688	0.259882			Probable oxidase	Putative enzymes
PA0387	PA0387	-1.05181	0.251958	1.14798	0.142957	-1.02454	0.976601	N-canical purine NTP pyrophosphatase (EC 3.6.1.19) (N-standard purine NTP pyrophosphatase) (Nucleoside-triphosphate diphosphatase) (Nucleoside-triphosphate pyrophosphatase) (NTPase)	Hypothetical, unclassified, unknown	Purine metabolism
PA0388	PA0388	1.22012	2.68255e-05	1.25439	0.00792789	1.75965	0.339946	Uncharacterized protein	Hypothetical, unclassified, unknown
PA0389	PA0389	-1.78437	9.78716e-23	1.27383	0.124806	-1.0308	0.959889	Uncharacterized protein	Hypothetical, unclassified, unknown
PA0390	metX	-2.18342	1.12191e-54	-1.53475	5.86426e-05	-1.58849	0.129971	Homoserine O-acetyltransferase (EC 2.3.1.31) (Homoserine O-trans-acetylase) (HTA) (Homoserine transacetylase)	Amino acid biosynthesis and metabolism	Biosynthesis of antibiotics;Cysteine and methiine metabolism;Metabolic pathways
PA0391	PA0391	1.08367	0.0369778	-1.76132	5.62112e-10			Uncharacterized protein	Hypothetical, unclassified, unknown
PA0392	PA0392	-2.95391	3.55296e-95	-2.47843	3.24761e-08			Uncharacterized protein PA0392	Hypothetical, unclassified, unknown
PA0393	proC	-2.37369	1.42028e-67	-2.17248	1.85626e-10	-1.49966	0.199268	Pyrroline-5-carboxylate reductase (P5C reductase) (P5CR) (EC 1.5.1.2) (PCA reductase)	Amino acid biosynthesis and metabolism	Arginine and proline metabolism;Biosynthesis of amino acids;Biosynthesis of antibiotics;Metabolic pathways
PA0394	PA0394	-1.67787	6.96154e-24	-1.34779	0.0130545	-1.2193	0.484386	UPF0001 protein PA0394	Hypothetical, unclassified, unknown
PA0395	pilT	1.24161	3.82702e-08	-1.28548	0.00162136	-0.9355	0.412054	Twitching mobility protein	Cell wall / LPS / capsule; Motility & Attachment
PA0396	pilU	1.58065	1.35265e-25	1.58919	2.65639e-10	1.42562	0.0163289	Twitching motility protein PilU	Motility & Attachment
PA0397	PA0397	2.14602	9.59207e-35	1.06299	0.694914			Probable cati efflux system protein	Transport of small molecules
PA0398	PA0398	-2.40153	1.60879e-64	1.00498	0.966847			Uncharacterized protein	Hypothetical, unclassified, unknown
PA0399	PA0399	1.02767	0.579401	-1.14164	0.140482	1.5861	0.00403476	Cystathiine beta-synthase	Amino acid biosynthesis and metabolism	Biosynthesis of amino acids;Biosynthesis of antibiotics;Cysteine and methiine metabolism;Glycine, serine and threine metabolism;Metabolic pathways
PA0400	PA0400	-1.07291	0.130505	-1.52206	4.35601e-05	1.5145	0.1769	Probable cystathiine gamma-lyase	Amino acid biosynthesis and metabolism	Biosynthesis of amino acids;Biosynthesis of antibiotics;Cysteine and methiine metabolism;Glycine, serine and threine metabolism;Metabolic pathways;Selenocompound metabolism
PA0401	pyrC'	-2.91573	3.61448e-139	-1.7735	7.41631e-11	-0.956834	0.16098	Dihydroorotase-like protein (Aspartate carbamoyltransferase 44 kDa n-catalytic chain)	Nucleotide biosynthesis and metabolism	Metabolic pathways;Pyrimidine metabolism
PA0402	pyrB	-3.3144	1.45531e-160	-1.68321	6.76101e-09	-1.43131	0.0687234	Aspartate carbamoyltransferase (EC 2.1.3.2) (Aspartate transcarbamylase) (ATCase)	Amino acid biosynthesis and metabolism; Nucleotide biosynthesis and metabolism	Alanine, aspartate and glutamate metabolism;Metabolic pathways;Pyrimidine metabolism
PA0403	pyrR	-4.8293	1.22911e-147	-2.00864	2.97467e-11	1.54724	0.115407	Bifunctial protein PyrR [Includes: Pyrimidine oper regulatory protein; Uracil phosphoribosyltransferase (UPRTase) (EC 2.4.2.9)]	Nucleotide biosynthesis and metabolism; Transcriptial regulators	Metabolic pathways;Pyrimidine metabolism
PA0404	PA0404	-1.74554	3.27076e-24	1.09988	0.619793			Putative pre-16S rRNA nuclease (EC 3.1.-.-)	Hypothetical, unclassified, unknown
PA0405	algH	-1.87742	3.75194e-24	-2.03413	2.22692e-08			UPF0301 protein AlgH	Transcriptial regulators
PA0406	tB3	-1.69622	3.95333e-14	1.41861	0.0146964			TB3	Motility & Attachment
PA0407	gshB	-1.17711	0.00203749	1.20155	0.0451965	1.6429	0.0338711	Glutathie synthetase (EC 6.3.2.3) (GSH synthetase) (GSH-S) (GSHase) (Glutathie synthase)	Amino acid biosynthesis and metabolism; Biosynthesis of cofactors, prosthetic groups and carriers	Cysteine and methiine metabolism;Glutathie metabolism;Metabolic pathways
PA0408	pilG	-1.70513	6.93038e-24	1.83485	3.53698e-16	1.45963	0.0532188	Protein PilG	Two-compent regulatory systems; Chemotaxis; Motility & Attachment	Biofilm formati;Two-compent system
PA0409	pilH	-2.27336	3.69581e-46	2.1166	1.4904e-19	-0.891516	0.476155	Protein PilH	Two-compent regulatory systems; Chemotaxis; Motility & Attachment	Biofilm formati;Two-compent system
PA0410	pilI	-2.39586	8.46219e-97	1.56225	1.77144e-07		0.00116205	Protein PilI	Chemotaxis; Motility & Attachment	Biofilm formati;Two-compent system
PA0411	pilJ	-1.93486	1.99784e-78	-1.54604	7.87423e-09	-0.735708	0.0434799	Protein PilJ	Chemotaxis; Motility & Attachment	Biofilm formati;Two-compent system
PA0412	pilK	-1.35719	7.41105e-08	-1.16329	0.182366			Methyltransferase PilK	Chemotaxis; Motility & Attachment	Two-compent system
PA0413	chpA	-1.35003	5.40328e-13	-1.49386	2.04118e-09	1.83372	0.0595299	Compent of chemotactic signal transducti system	Two-compent regulatory systems; Motility & Attachment; Chemotaxis	Biofilm formati;Two-compent system
PA0414	chpB	-1.71864	5.12816e-28	-1.66834	7.58215e-05	-0.871601	0.0854783	Protein-glutamate methylesterase (EC 3.1.1.61)	Chemotaxis	Two-compent system
PA0415	chpC	-1.60544	3.83858e-18	-1.5245	0.000852076	1.43546	0.0613647	Probable chemotaxis protein	Chemotaxis	Biofilm formati;Two-compent system
PA0416	chpD	-1.82338	8.86417e-24	-3.58715	6.02257e-10			Probable transcriptial regulator	Chemotaxis; Transcriptial regulators
PA0417	chpE	-1.81254	6.68316e-06	-2.0528	0.0145358			Chemotactic transducti protein ChpE	Chemotaxis
PA0418	PA0418	-2.14079	7.11295e-30	-1.97121	1.86581e-08			Uncharacterized protein	Hypothetical, unclassified, unknown
PA0419	PA0419	-1.45294	1.93363e-09	-1.21808	0.0634346	-1.14589	0.538332	Ribosomal RNA small subunit methyltransferase E (EC 2.1.1.193)	Hypothetical, unclassified, unknown
PA0420	bioA	-2.17297	2.14492e-57	-2.92987	6.67905e-26	-1.63999	0.0305303	Adenosylmethiine-8-amino-7-oxanoate aminotransferase (EC 2.6.1.62) (7,8-diamino-pelargic acid aminotransferase) (7,8-diaminanoate synthase) (Diaminopelargic acid synthase)	Biosynthesis of cofactors, prosthetic groups and carriers	Biotin metabolism;Metabolic pathways
PA0421	PA0421	1.02656	0.520588	1.02951	0.770724	-1.32407	0.226568	Uncharacterized protein	Putative enzymes	Arginine and proline metabolism;Carbapenem biosynthesis;Glycine, serine and threine metabolism;Metabolic pathways;Phenylalanine metabolism;Tryptophan metabolism;Tyrosine metabolism
PA0422	PA0422	-2.07952	1.22579e-29	-2.10541	1.05453e-11			Uncharacterized protein	Hypothetical, unclassified, unknown
PA0423	pasP	-2.21036	1.93947e-81	-2.58269	1.1112e-27	2.05221	0.0365006	UPF0312 protein PA0423	Secreted Factors (toxins, enzymes, alginate)
PA0424	mexR	2.13257	3.0799e-28	1.60667	3.42766e-05			Multidrug resistance oper repressor	Transcriptial regulators	beta-Lactam resistance
PA0425	mexA	2.40161	1.50058e-127	1.28376	0.00354128	-0.898863	0.394675	Multidrug resistance protein MexA	Transport of small molecules; Antibiotic resistance and susceptibility	beta-Lactam resistance;Catiic antimicrobial peptide (CAMP) resistance
PA0426	mexB	2.37823	2.28538e-95	-1.2218	0.0337287	-0.708736	0.0719783	Multidrug resistance protein MexB (Multidrug-efflux transporter MexB)	Transport of small molecules; Membrane proteins; Antibiotic resistance and susceptibility	beta-Lactam resistance;Catiic antimicrobial peptide (CAMP) resistance
PA0427	oprM	1.88991	5.05126e-65	1.44049	1.93947e-05	-0.78759	0.0785154	Outer membrane protein OprM	Antibiotic resistance and susceptibility; Membrane proteins; Transport of small molecules	beta-Lactam resistance;Quorum sensing
PA0428	rhlE	1.44313	3.29645e-22	2.1825	6.19278e-11	-1.30003	0.368646	ATP-dependent RNA helicase RhlE (EC 3.6.4.13)	Transcripti, RNA processing and degradati	RNA degradati
PA0429	PA0429	1.77548	8.68937e-37	1.94528	6.71026e-12	-0.86712	0.193633	Uncharacterized protein	Hypothetical, unclassified, unknown
PA0430	metF	1.84696	3.63888e-40	3.31896	4.70693e-37	1.47857	0.185475	Methylenetetrahydrofolate reductase (EC 1.5.1.20)	Amino acid biosynthesis and metabolism; Central intermediary metabolism	Carb metabolism;Metabolic pathways;Microbial metabolism in diverse envirments;e carb pool by folate
PA0431	PA0431	2.35211	1.51412e-76	2.6824	9.60955e-10	2	1	Uncharacterized protein	Hypothetical, unclassified, unknown
PA0432	sahH	2.54533	1.13612e-135	2.61448	2.15015e-36	2.35691	0.00056997	Adenosylhomocysteinase (EC 3.3.1.1) (S-adenosyl-L-homocysteine hydrolase) (AdoHcyase)	Amino acid biosynthesis and metabolism	Cysteine and methiine metabolism;Metabolic pathways
PA0433	PA0433	4.88456	1.13331e-41	1.3573	0.0532851			Uncharacterized protein	Hypothetical, unclassified, unknown
PA0434	PA0434	21.8254	9.38911e-153	-1.41784	0.0575247		0.000268416	Uncharacterized protein	Membrane proteins
PA0435	PA0435	7.24821	1.26402e-58	-2.5089	0.000479606			Uncharacterized protein	Hypothetical, unclassified, unknown
PA0436	PA0436	-1.71535	9.42835e-21	1.3247	0.012339	OFF	3.33506e-06	Probable transcriptial regulator	Transcriptial regulators
PA0437	codA	-1.55421	1.8022e-11	-2.36269	4.07574e-09	-1.53926	0.00650523	Cytosine deaminase	Nucleotide biosynthesis and metabolism	Arginine and proline metabolism;Metabolic pathways;Pyrimidine metabolism
PA0438	codB	1.2496	0.00954499	1.24038	0.135863			Cytosine permease	Nucleotide biosynthesis and metabolism; Transport of small molecules
PA0439	PA0439	-1.36993	0.232535	1.0799	0.852521			Probable oxidoreductase	Putative enzymes	beta-Alanine metabolism;Metabolic pathways;Pantothenate and CoA biosynthesis;Pyrimidine metabolism
PA0440	PA0440	-1.40831	0.132448	-1.16631	0.727312			Probable oxidoreductase	Putative enzymes	beta-Alanine metabolism;Metabolic pathways;Pantothenate and CoA biosynthesis;Pyrimidine metabolism
PA0441	dht	-1.7904	0.00177446	-1.39068	0.474676			D-hydantoinase/dihydropyrimidinase (DHPase) (EC 3.5.2.2)	Nucleotide biosynthesis and metabolism	beta-Alanine metabolism;Metabolic pathways;Pantothenate and CoA biosynthesis;Pyrimidine metabolism
PA0442	PA0442	-1.37841	0.612974	-1.33478	0.611919			Uncharacterized protein	Hypothetical, unclassified, unknown
PA0443	PA0443	1.03243	0.89352	1.50244	0.404204			Probable transporter	Membrane proteins; Transport of small molecules
PA0444	PA0444	1.31209	0.0362789	-2.99259	6.52902e-06			N-carbamoyl-beta-alanine amidohydrolase	Nucleotide biosynthesis and metabolism	Metabolic pathways;Pyrimidine metabolism
PA0446	PA0446	1.57189	4.39327e-09	1.15977	0.453131	-1.2407	0.649533	Uncharacterized protein	Hypothetical, unclassified, unknown
PA0447	gcdH	1.45417	9.6305e-10	1.11703	0.221045	-1.36047	0.406471	Glutaryl-CoA dehydrogenase	Fatty acid and phospholipid metabolism; Amino acid biosynthesis and metabolism; Carb compound catabolism	Benzoate degradati;Biosynthesis of antibiotics;Fatty acid degradati;Lysine degradati;Metabolic pathways;Microbial metabolism in diverse envirments;Tryptophan metabolism
PA0448	PA0448	-1.17911	0.0189281	-2.13154	1.00871e-06			Probable transcriptial regulator	Transcriptial regulators
PA0449	PA0449	-1.62003	8.47311e-27	-1.79523	1.14251e-07	2.3253	0.146419	Uncharacterized protein	Hypothetical, unclassified, unknown
PA0450	PA0450	1.0886	0.678942	1.04848	0.905011			Phosphate transporter	Membrane proteins; Transport of small molecules
PA0451	PA0451	6.77443	6.82238e-184	1.42684	0.0002463			Uncharacterized protein	Membrane proteins
PA0452	PA0452	2.85818	5.5514e-25	2.20265	0.00273734			Probable stomatin-like protein	Membrane proteins
PA0453	PA0453	-1.45142	0.0012543	0.999272	0.998928			Uncharacterized protein	Hypothetical, unclassified, unknown
PA0454	PA0454	-1.43602	3.5269e-10	-1.30306	0.119394			Uncharacterized protein	Hypothetical, unclassified, unknown
PA0455	dbpA	-1.93864	2.17336e-37	-2.05319	7.76985e-09	-1.32745	0.3926	RNA helicase DbpA	Transcripti, RNA processing and degradati
PA0456	PA0456	-2.12574	8.98726e-09	2.11547	3.42223e-16	-1.74757	0.265078	Probable cold-shock protein	Transcriptial regulators; Adaptati, Protecti
PA0457	PA0457	-2.10545	2.68518e-19	-2.44909	0.0090763			Uncharacterized protein	Hypothetical, unclassified, unknown
PA0457.1	PA0457.1	-1.83341	5.22925e-14					Hypothetical membrane protein	Hypothetical, unclassified, unknown
PA0458	PA0458	-1.51261	4.74979e-12	-1.78763	0.000179048			Probable major facilitator superfamily (MFS) transporter	Membrane proteins; Transport of small molecules
PA0459	PA0459	1.44471	6.6366e-24	-1.39164	1.89599e-05	2.23146	0.0593058	Probable ClpA/B protease ATP binding subunit	Translati, post-translatial modificati, degradati	Metabolic pathways
PA0460	PA0460	2.62812	3.8138e-99	-1.4511	9.63091e-06	6.14424	0.00149968	Uncharacterized protein	Hypothetical, unclassified, unknown
PA0461	PA0461	-2.24653	1.41595e-29	-1.1932	0.134571			Uncharacterized protein	Hypothetical, unclassified, unknown
PA0462	PA0462	1.69454	1.16161e-17	-1.06818	0.505652	4.61152	0.00225969	Uncharacterized protein	Hypothetical, unclassified, unknown
PA0463	creB	-2.22775	9.06675e-40	1.23695	0.171301	1.46093	0.319725	Two-compent respse regulator CreB	Transcriptial regulators; Two-compent regulatory systems	Two-compent system
PA0464	creC	-2.27958	9.62634e-45	-1.78239	0.00562562	-0.819886	0.431141	Histidine kinase (EC 2.7.13.3)	Two-compent regulatory systems	Two-compent system
PA0465	creD	-1.61516	1.18289e-05	-1.2444	0.622237			Inner membrane protein CreD	Membrane proteins
PA0466	PA0466	1.01605	0.944678	-1.98189	0.147927			Uncharacterized protein	Hypothetical, unclassified, unknown
PA0467	PA0467	1.14224	0.0227146	-1.6394	0.000648002	-0.753198	0.29409	Uncharacterized protein	Hypothetical, unclassified, unknown
PA0468	PA0468	1.64362	1.50971e-13	-1.16281	0.0731686	3.02907	0.00618302	Uncharacterized protein	Hypothetical, unclassified, unknown
PA0469	PA0469	-1.53294	3.83259e-20	-1.22069	0.0428986	1.82763	0.0181989	Uncharacterized protein	Hypothetical, unclassified, unknown
PA0470	fiuA	11.7172	4.03033e-135	4.77217	1.90302e-06			Ferrichrome receptor FiuA	Transport of small molecules; Membrane proteins
PA0471	FiuR	75.1237	2.95708e-305	15.4614	9.62935e-17		3.34888e-05	Probable transmembrane sensor
PA0472	FiuI	90.1144	3.17182e-230	60.2162	1.6787e-69			Probable sigma-70 factor, ECF subfamily	Transcriptial regulators
PA0473	PA0473	1.31031	1.07189e-09	1.58911	9.93457e-05	2.17916	0.00640096	Probable glutathie S-transferase	Putative enzymes
PA0474	PA0474	-1.82367	0.0182662	-1.98027	0.17048			Putative esterase PA0474 (EC 3.1.2.-)	Hypothetical, unclassified, unknown
PA0475	PA0475	-1.43604	0.000144676	-2.04465	0.000926992			Probable transcriptial regulator	Transcriptial regulators
PA0476	PA0476	1.29808	0.0478245	1.26633	0.43647		0.000170051	Probable permease	Transport of small molecules
PA0477	PA0477	-2.34947	8.82437e-23	-3.25296	4.32762e-08			Probable transcriptial regulator	Transcriptial regulators
PA0478	PA0478	-2.17515	2.0982e-13	-1.1438	0.4367			Probable N-acetyltransferase	Putative enzymes
PA0479	PA0479	-1.16317	0.0637077	-1.64554	0.000648025			Probable transcriptial regulator	Transcriptial regulators
PA0480	PA0480	-1.06834	0.697251	-1.14919	0.567694			Probable hydrolase	Putative enzymes	Benzoate degradati;Carb metabolism;Metabolic pathways;Microbial metabolism in diverse envirments
PA0481	PA0481	2.34445	2.44869e-13	1.15744	0.498377			Uncharacterized protein	Hypothetical, unclassified, unknown
PA0482	glcB	2.1605	1.16293e-86	2.66404	7.76041e-30	1.96165	0.0451305	Malate synthase G (EC 2.3.3.9)	Central intermediary metabolism; Carb compound catabolism	Carb metabolism;Glyoxylate and dicarboxylate metabolism;Metabolic pathways;Microbial metabolism in diverse envirments;Pyruvate metabolism
PA0483	PA0483	2.97754	6.19757e-44	1.61716	9.5506e-08			Probable acetyltransferase	Putative enzymes
PA0484	PA0484	5.20373	3.01899e-213	2.08165	2.09148e-17			Uncharacterized protein	Hypothetical, unclassified, unknown
PA0485	PA0485	-2.65327	9.30225e-61	-2.69127	1.30707e-11			Uncharacterized transporter PA0485	Membrane proteins
PA0486	srkA	-1.88208	7.39931e-31	1.0888	0.40916	1.49924	0.00695702	Stress respse kinase A (EC 2.7.11.1) (Serine/threine-protein kinase SrkA)	Hypothetical, unclassified, unknown
PA0487	PA0487	-1.81909	1.36049e-25	1.02527	0.840693		3.87803e-05	Probable molybdenum transport regulator	Transport of small molecules
PA0488	PA0488	1.81428	1.42398e-08	-1.28168	0.135361			Uncharacterized protein	Hypothetical, unclassified, unknown
PA0489	PA0489	-1.00573	0.970414	-2.60827	0.00251181			Probable phosphoribosyl transferase	Putative enzymes
PA0490	PA0490	2.19812	2.33238e-20	-1.43408	0.000885993			Uncharacterized protein	Hypothetical, unclassified, unknown
PA0491	PA0491	-2.07557	5.01237e-14	-1.10751	0.654366			Probable transcriptial regulator	Transcriptial regulators
PA0492	PA0492	-1.1667	0.393152	-1.55231	0.418038			UPF0271 protein PA0492	Hypothetical, unclassified, unknown
PA0493	PA0493	1.10184	0.662922	1.03225	0.942375			Probable biotin-requiring enzyme	Putative enzymes
PA0494	PA0494	1.13594	0.188389	-1.46191	0.173054			Probable acyl-CoA carboxylase subunit	Putative enzymes	Biosynthesis of antibiotics;Carb metabolism;Fatty acid biosynthesis;Metabolic pathways;Microbial metabolism in diverse envirments;Propanoate metabolism;Pyruvate metabolism
PA0495	PA0495	1.168	0.117053	1.22658	0.408107			Uncharacterized protein	Hypothetical, unclassified, unknown
PA0496	PA0496	1.19629	0.0706394	-1.41327	0.109334			Uncharacterized protein	Hypothetical, unclassified, unknown
PA0497	PA0497	-1.61489	0.000364335	1.10668	0.74036			Uncharacterized protein	Hypothetical, unclassified, unknown
PA0498	PA0498	-1.03536	0.769762	1.22329	0.366629			Uncharacterized protein	Hypothetical, unclassified, unknown
PA0499	PA0499	-1.15938	0.466752	-1.33217	0.560699			Probable pili assembly chapere	Motility & Attachment; Chaperes & heat shock proteins
PA0500	bioB	-4.03202	0	-1.0961	0.25732	-2.64787	0.0642407	Biotin synthase (EC 2.8.1.6)	Biosynthesis of cofactors, prosthetic groups and carriers	Biotin metabolism;Metabolic pathways
PA0501	bioF	-4.20287	3.24576e-175	1.25585	0.0338198			8-amino-7-oxanoate synthase (AS) (EC 2.3.1.47) (7-keto-8-amino-pelargic acid synthase) (7-KAP synthase) (KAPA synthase) (8-amino-7-ketopelargate synthase)	Biosynthesis of cofactors, prosthetic groups and carriers	Biotin metabolism;Metabolic pathways
PA0502	PA0502	-1.68753	1.35406e-21	1.47668	0.000171018			Probable biotin biosynthesis protein bioH	Biosynthesis of cofactors, prosthetic groups and carriers	Biotin metabolism;Metabolic pathways
PA0503	bioC	-1.92631	1.16686e-19	-1.61911	0.0243485			Malyl-[acyl-carrier protein] O-methyltransferase (Malyl-ACP O-methyltransferase) (EC 2.1.1.197) (Biotin synthesis protein BioC)	Biosynthesis of cofactors, prosthetic groups and carriers	Biotin metabolism;Metabolic pathways
PA0504	bioD	-2.3514	1.62158e-33	-1.78153	0.0288709			ATP-dependent dethiobiotin synthetase BioD (EC 6.3.3.3) (DTB synthetase) (DTBS) (Dethiobiotin synthase)	Biosynthesis of cofactors, prosthetic groups and carriers	Biotin metabolism;Metabolic pathways
PA0505	PA0505	2.69481	1.55235e-30	3.34204	2.03692e-64			Uncharacterized protein	Hypothetical, unclassified, unknown
PA0506	PA0506	2.28063	1.02054e-77	1.24782	0.00119457	1.59404	0.031896	Probable acyl-CoA dehydrogenase	Putative enzymes
PA0507	PA0507	-1.18676	0.0233998	1.35508	0.030656	1.61089	0.297913	Probable acyl-CoA dehydrogenase	Putative enzymes
PA0508	PA0508	1.22779	0.000325096	1.17836	0.225982	-0.842623	0.384763	Probable acyl-CoA dehydrogenase	Putative enzymes
PA0509	nirN	-5.86105	3.39155e-282	-21.9892	5.71875e-83		0.00174127	Probable c-type cytochrome	Biosynthesis of cofactors, prosthetic groups and carriers; Energy metabolism
PA0510	nirE	-5.97802	2.52587e-252	-19.7754	1.57146e-108	2	1	Probable uroporphyrin-III c-methyltransferase	Biosynthesis of cofactors, prosthetic groups and carriers; Energy metabolism	Metabolic pathways;Microbial metabolism in diverse envirments;Porphyrin and chlorophyll metabolism
PA0511	nirJ	-5.05463	0	-23.5128	5.17027e-138			Heme d1 biosynthesis protein NirJ	Biosynthesis of cofactors, prosthetic groups and carriers; Energy metabolism
PA0512	nirH	-5.20077	4.08596e-13	-19.1355	8.31646e-79			Protein NirH	Biosynthesis of cofactors, prosthetic groups and carriers; Hypothetical, unclassified, unknown; Energy metabolism
PA0513	nirG	-6.45411	3.77839e-103	-21.7768	2.29259e-68			Protein NirG	Biosynthesis of cofactors, prosthetic groups and carriers; Energy metabolism; Transcriptial regulators
PA0514	nirL	-8.00508	1.92841e-06	-20.1151	3.74638e-98			Protein NirL	Hypothetical, unclassified, unknown; Energy metabolism; Biosynthesis of cofactors, prosthetic groups and carriers
PA0515	PA0515			-36.2135	5.64294e-72			Protein NirD	Biosynthesis of cofactors, prosthetic groups and carriers; Energy metabolism; Transcriptial regulators
PA0516	nirF	-10.5098	4.66548e-136	-26.7767	1.69049e-112	2.01836	0.058076	Protein NirF	Energy metabolism; Biosynthesis of cofactors, prosthetic groups and carriers
PA0517	nirC	-26.7819	0	-24.8993	7.19244e-82			Cytochrome c55X	Biosynthesis of cofactors, prosthetic groups and carriers; Energy metabolism
PA0518	nirM	-33.905	6.45934e-60	-24.9831	6.51748e-139		0.000326012	Cytochrome c-551 (Cytochrome C8) (Cytochrome c551)	Biosynthesis of cofactors, prosthetic groups and carriers; Energy metabolism	Metabolic pathways;Microbial metabolism in diverse envirments;Sulfur metabolism;Two-compent system
PA0519	nirS	-53.7093	1.16859e-245	-49.7525	7.6474e-260	1.98155	0.308511	Nitrite reductase (EC 1.7.2.1) (Cytochrome cd1) (Cytochrome oxidase) (Hydroxylamine reductase) (EC 1.7.99.1)	Energy metabolism	Microbial metabolism in diverse envirments;Nitrogen metabolism
PA0520	nirQ	-4.4834	0	-26.6707	2.85578e-161			Denitrificati regulatory protein NirQ	Energy metabolism; Central intermediary metabolism
PA0521	PA0521	-18.4754	9.84526e-94	-36.4705	1.0282e-32			Probable cytochrome c oxidase subunit	Energy metabolism
PA0522	PA0522	-29.9737	0	-19.7184	1.45172e-13			Uncharacterized protein PA0522	Hypothetical, unclassified, unknown
PA0523	norC	-456.244	0	-59.5236	1.17513e-27	OFF	7.35902e-06	Nitric oxide reductase subunit C (NOR small subunit) (Nitric oxide reductase cytochrome c subunit)	Energy metabolism	Microbial metabolism in diverse envirments;Nitrogen metabolism
PA0524	norB	-260.258	9.96601e-59	-102.525	5.09158e-176			Nitric oxide reductase subunit B (EC 1.7.2.5) (NOR large subunit) (Nitric oxide reductase cytochrome b subunit)	Energy metabolism	Microbial metabolism in diverse envirments;Nitrogen metabolism
PA0525	PA0525	-66.739	6.82383e-132	-65.6324	3.60822e-94			Uncharacterized protein PA0525	Energy metabolism
PA0526	PA0526	-9.26721	0	-32.0037	6.28754e-65			Uncharacterized protein	Hypothetical, unclassified, unknown
PA0527	dnr	-5.36041	3.92253e-237	19.452	9.85219e-25	-0.796029	0.435191	Transcriptial regulator Dnr	Transcriptial regulators
PA0528	PA0528	-1.4509	0.00189332	-2.11761	0.000232151			Probable transcriptial regulator	Transcriptial regulators
PA0529	PA0529	1.30522	0.00672895	-1.57886	0.0630429			Uncharacterized protein	Hypothetical, unclassified, unknown
PA0530	PA0530	1.32367	0.00147861	1.3219	0.234669			Probable class III pyridoxal phosphate-dependent aminotransferase	Putative enzymes	Arginine biosynthesis;Biosynthesis of amino acids;Biosynthesis of antibiotics;Carb metabolism;Lysine biosynthesis;Metabolic pathways;Microbial metabolism in diverse envirments
PA0531	PA0531	1.75969	1.25275e-06	1.73867	0.05727			Probable glutamine amidotransferase	Putative enzymes
PA0532	PA0532	1.09544	0.78258	-1.53669	0.430411			Uncharacterized protein	Hypothetical, unclassified, unknown
PA0533	PA0533	-1.10837	0.055174	-1.10466	0.417135	3.63785	0.0128776	Probable transcriptial regulator	Transcriptial regulators
PA0534	PA0534	-1.15638	0.198126	-1.4975	0.0594903	-1.80894	0.14924	Uncharacterized protein	Putative enzymes; Carb compound catabolism
PA0535	PA0535	1.04367	0.638974	1.05442	0.756407			Probable transcriptial regulator	Transcriptial regulators
PA0536	PA0536	-1.06538	0.176881	-2.3466	1.09064e-06	1.81856	0.0737569	Uncharacterized protein	Hypothetical, unclassified, unknown
PA0537	PA0537	-1.29519	1.64595e-05	1.09779	0.286771	2.11273	0.13067	Uncharacterized protein	Hypothetical, unclassified, unknown
PA0538	dsbB	-1.82565	7.41621e-20	1.26778	0.0780419			Disulfide bd formati protein B 2 (Disulfide oxidoreductase 2)	Translati, post-translatial modificati, degradati; Chaperes & heat shock proteins
PA0539	PA0539	-1.3675	0.0123224	-1.9009	0.0356655			Uncharacterized protein	Membrane proteins
PA0540	PA0540	2.69402	3.7026e-29	-1.07554	0.612207			Uncharacterized protein	Hypothetical, unclassified, unknown
PA0541	PA0541	1.59688	1.41166e-18	-1.49642	4.12043e-06	-0.790101	0.330787	Uncharacterized protein	Hypothetical, unclassified, unknown
PA0542	PA0542	-3.59468	7.96472e-97	-2.90407	3.45704e-28	-1.1228	0.987734	Uncharacterized protein	Hypothetical, unclassified, unknown
PA0543	PA0543	4.76447	5.13084e-90	-1.0471	0.74446			Uncharacterized protein	Hypothetical, unclassified, unknown
PA0544	PA0544	-1.75194	2.39652e-14	1.26023	0.144595			Uncharacterized protein	Hypothetical, unclassified, unknown
PA0545	PA0545	-2.61123	3.01158e-56	-1.57823	3.29042e-06			Uncharacterized protein	Putative enzymes
PA0546	metK	3.26228	1.80355e-243	5.54091	5.93699e-154	1.70149	0.175126	S-adenosylmethiine synthase (AdoMet synthase) (EC 2.5.1.6) (MAT) (Methiine adenosyltransferase)	Amino acid biosynthesis and metabolism; Central intermediary metabolism	Biosynthesis of amino acids;Cysteine and methiine metabolism;Metabolic pathways
PA0547	PA0547	8.1804	0	2.64151	1.63931e-29			Probable transcriptial regulator	Transcriptial regulators
PA0548	tktA	1.51453	1.58217e-24	-1.32194	0.000117061	-0.941238	0.477313	Transketolase (EC 2.2.1.1)	Energy metabolism	Biosynthesis of amino acids;Biosynthesis of antibiotics;Carb metabolism;Metabolic pathways;Microbial metabolism in diverse envirments;Pentose phosphate pathway
PA0549	PA0549	1.43346	1.8582e-06	1.22367	0.184102			Uncharacterized protein	Hypothetical, unclassified, unknown
PA0550	PA0550	-3.19376	8.68282e-20	-3.0482	4.25367e-09		6.0843e-05	Hydroxypyruvate isomerase (EC 5.3.1.22)	Hypothetical, unclassified, unknown	Glyoxylate and dicarboxylate metabolism;Metabolic pathways
PA0551	epd	-2.38029	1.91332e-56	-1.15913	0.198164	-1.48347	0.285732	D-erythrose-4-phosphate dehydrogenase (EC 1.2.1.72)	Biosynthesis of cofactors, prosthetic groups and carriers	Metabolic pathways;Vitamin B6 metabolism
PA0552	pgk	-2.25023	4.10687e-84	-1.73409	4.90683e-09	-1.60028	0.0242035	Phosphoglycerate kinase (EC 2.7.2.3)	Carb compound catabolism; Energy metabolism	Biosynthesis of amino acids;Biosynthesis of antibiotics;Carb metabolism;Glycolysis / Gluceogenesis;Metabolic pathways;Microbial metabolism in diverse envirments
PA0553	PA0553	1.40073	1.4112e-08	-1.07761	0.655095			Uncharacterized protein	Hypothetical, unclassified, unknown
PA0554	PA0554	1.18524	0.00374236	-1.32022	0.00216593			Uncharacterized protein	Hypothetical, unclassified, unknown
PA0555	fda	-1.46881	1.54872e-24	-1.027	0.767048	-1.40577	0.218566	Fructose-bisphosphate aldolase (FBP aldolase) (FBPA) (EC 4.1.2.13) (Fructose-1,6-bisphosphate aldolase)	Central intermediary metabolism; Carb compound catabolism	Biosynthesis of amino acids;Biosynthesis of antibiotics;Carb metabolism;Fructose and mannose metabolism;Glycolysis / Gluceogenesis;Metabolic pathways;Methane metabolism;Microbial metabolism in diverse envirments;Pentose phosphate pathway
PA0556	PA0556	-1.46296	1.51711e-07	-2.07687	0.0195964			Uncharacterized protein	Hypothetical, unclassified, unknown
PA0557	PA0557	8.60931	9.00723e-115	3.79991	4.30124e-12			Uncharacterized protein	Hypothetical, unclassified, unknown
PA0558	PA0558	1.42545	1.93708e-08	-1.55915	2.24109e-05	2.13382	0.0099721	Uncharacterized protein	Hypothetical, unclassified, unknown
PA0559	PA0559	1.312	0.000660646	1.58927	0.00834396	2	1	Uncharacterized protein	Hypothetical, unclassified, unknown
PA0560	PA0560	-1.4217	1.68408e-06	1.25988	0.0798859			Uncharacterized protein	Hypothetical, unclassified, unknown
PA0561	PA0561	-1.94216	2.80923e-24	1.00483	0.977173			Uncharacterized protein	Hypothetical, unclassified, unknown
PA0562	PA0562	-1.80157	3.62875e-13	-1.45584	0.00273281	-0.716093	0.234096	Probable hydrolase	Putative enzymes
PA0563	PA0563	-2.3643	5.01373e-85	1.21691	0.00566841	-1.03998	0.799896	Uncharacterized protein	Hypothetical, unclassified, unknown
PA0564	PA0564	-1.40663	4.25411e-06	-1.05385	0.789451			Probable transcriptial regulator	Transcriptial regulators
PA0565	PA0565	6.32592	3.95495e-127	1.91472	1.27493e-06		0.00440662	Alkyl hydroperoxide reductase AhpD (EC 1.11.1.15)	Hypothetical, unclassified, unknown
PA0566	PA0566	1.17236	0.042317	1.41347	0.047708			Uncharacterized protein	Hypothetical, unclassified, unknown
PA0567	PA0567	4.05729	4.26424e-25	-2.16095	1.94832e-05			UPF0057 membrane protein PA0567	Hypothetical, unclassified, unknown; Membrane proteins
PA0568	PA0568	-1.16539	0.0330505	-2.30727	1.96169e-07	-0.83108	0.0511751	Uncharacterized protein	Hypothetical, unclassified, unknown
PA0569	PA0569	-1.48985	6.21298e-07	-3.1114	5.59693e-12			Uncharacterized protein	Hypothetical, unclassified, unknown
PA0570	PA0570	-1.72684	1.09405e-06	-1.91505	0.0108266			Uncharacterized protein	Hypothetical, unclassified, unknown
PA0571	PA0571	-1.48652	2.53362e-07	1.25783	0.0437712			Uncharacterized protein	Hypothetical, unclassified, unknown
PA0572	impA	1.3017	1.35842e-08	-2.5499	2.49653e-22		8.35011e-05	Immunomodulating metalloprotease (EC 3.4.24.-) (IMPa)	Hypothetical, unclassified, unknown
PA0573	PA0573	-1.6576	0.000750106	0.997502	0.99524			Uncharacterized protein	Hypothetical, unclassified, unknown
PA0574	PA0574	-3.06959	1.4949e-65	7.20729	3.97262e-08			Uncharacterized protein	Hypothetical, unclassified, unknown
PA0575	PA0575	4.516	6.01107e-150	1.48059	0.000817439			Uncharacterized protein	Membrane proteins
PA0576	rpoD	-1.43172	2.91912e-21	1.29567	0.000185933	-1.33489	0.256129	RNA polymerase sigma factor RpoD (Sigma-70)	Transcriptial regulators
PA0577	dnaG	-1.39758	1.04923e-12	1.18479	0.0697272	-1.47758	0.232569	DNA primase (EC 2.7.7.-)	DNA replicati, recombinati, modificati and repair	DNA replicati
PA0578	PA0578	-1.40042	1.58618e-11	-1.75176	0.00281418		0.000162561	Uncharacterized protein	Hypothetical, unclassified, unknown
PA0579	rpsU	-1.06863	0.722682	2.17516	5.66294e-21	-2.27295	0.0411344	30S ribosomal protein S21	Translati, post-translatial modificati, degradati	Ribosome
PA0580	gcp	1.49656	1.89513e-15	1.04061	0.716144	-2.22416	0.00813479	tRNA N6-adenosine threylcarbamoyltransferase (EC 2.3.1.234) (N6-L-threylcarbamoyladenine synthase) (t(6)A synthase) (t(6)A37 threylcarbamoyladenosine biosynthesis protein TsaD) (tRNA threylcarbamoyladenosine biosynthesis protein TsaD)	Translati, post-translatial modificati, degradati
PA0581	plsY	-1.20655	0.00468542	-1.33633	0.00987675			Glycerol-3-phosphate acyltransferase (Acyl-PO4 G3P acyltransferase) (Acyl-phosphate--glycerol-3-phosphate acyltransferase) (G3P acyltransferase) (GPAT) (EC 2.3.1.n3) (Lysophosphatidic acid synthase) (LPA synthase)	Hypothetical, unclassified, unknown	Glycerolipid metabolism;Glycerophospholipid metabolism;Metabolic pathways
PA0582	folB	1.45976	3.39157e-05	-1.14194	0.330568			7,8-dihydreopterin aldolase (EC 4.1.2.25)	Biosynthesis of cofactors, prosthetic groups and carriers	Folate biosynthesis;Metabolic pathways
PA0583	PA0583	1.02443	0.760139	-1.13156	0.5753	1.4318	0.193677	Uncharacterized protein	Biosynthesis of cofactors, prosthetic groups and carriers	Folate biosynthesis;Metabolic pathways
PA0584	cca	-1.08307	0.117822	-1.32451	0.0123926	-0.815659	0.0867714	Multifunctial CCA protein [Includes: CCA-adding enzyme (EC 2.7.7.72) (CCA tRNA nucleotidyltransferase) (tRNA CCA-pyrophosphorylase) (tRNA adenylyl-/cytidylyl-transferase) (tRNA nucleotidyltransferase) (tRNA-NT); 2'-nucleotidase (EC 3.1.3.-); 2',3'-cyclic phosphodiesterase (EC 3.1.4.-); Phosphatase (EC 3.1.3.-)]	Transcripti, RNA processing and degradati
PA0585	PA0585	4.89992	6.7968e-87	-1.06132	0.761003			Uncharacterized protein	Hypothetical, unclassified, unknown
PA0586	PA0586	8.90189	0	1.2705	0.000728166	9.88902	0.0431345	Uncharacterized protein	Hypothetical, unclassified, unknown
PA0587	PA0587	7.10111	0	1.3678	3.6758e-06	9.92008	0.00057545	UPF0229 protein PA0587	Hypothetical, unclassified, unknown
PA0588	PA0588	5.65379	0	2.03871	3.99214e-36	5.97292	0.00174571	Uncharacterized protein	Hypothetical, unclassified, unknown
PA0589	glpE	-2.86654	1.74576e-53	1.13304	0.417397			Thiosulfate sulfurtransferase GlpE (EC 2.8.1.1)	Energy metabolism	Metabolic pathways;Microbial metabolism in diverse envirments;Sulfur metabolism
PA0590	apaH	-2.01491	1.11465e-52	-1.59699	5.59523e-05	OFF	2.4444e-05	Bis(5'-nucleosyl)-tetraphosphatase, symmetrical (EC 3.6.1.41) (Ap4A hydrolase) (Diadenosine 5',5'''-P1,P4-tetraphosphate pyrophosphohydrolase) (Diadenosine tetraphosphatase)	Nucleotide biosynthesis and metabolism	Purine metabolism
PA0591	apaG	-1.67355	1.04202e-18	1.03331	0.826854	OFF	1.13634e-05	Protein ApaG	Hypothetical, unclassified, unknown
PA0592	ksgA	-1.59526	2.72806e-14	1.1406	0.150734	-2.21832	0.0055043	Ribosomal RNA small subunit methyltransferase A (EC 2.1.1.182) (16S rRNA (adenine(1518)-N(6)/adenine(1519)-N(6))-dimethyltransferase) (16S rRNA dimethyladenosine transferase) (16S rRNA dimethylase) (S-adenosylmethiine-6-N', N'-adenosyl(rRNA) dimethyltransferase)	Transcripti, RNA processing and degradati
PA0593	pdxA	-1.74028	3.7235e-27	-4.06958	2.31791e-15	-0.779674	0.433726	4-hydroxythreine-4-phosphate dehydrogenase 1 (EC 1.1.1.262) (4-(phosphohydroxy)-L-threine dehydrogenase 1)	Biosynthesis of cofactors, prosthetic groups and carriers	Metabolic pathways;Vitamin B6 metabolism
PA0594	surA	-1.35936	3.71995e-17	-1.30556	0.0115985	-1.16521	0.671604	Chapere SurA (Peptidyl-prolyl cis-trans isomerase SurA) (PPIase SurA) (EC 5.2.1.8) (Rotamase SurA)	Translati, post-translatial modificati, degradati; Adaptati, Protecti; Chaperes & heat shock proteins
PA0595	rsmA	1.17524	0.600779
PA0595	ostA	-1.02831	0.499722	1.11347	0.156765	-1.11027	0.74466	LPS-assembly protein LptD	Adaptati, Protecti
PA0596	PA0596	-1.23815	3.261e-06	1.56006	8.50088e-07	-1.05032	0.862494	Uncharacterized protein	Hypothetical, unclassified, unknown	Amino sugar and nucleotide sugar metabolism;Metabolic pathways
PA0597	PA0597	-1.04229	0.518253	-1.29121	0.0948137	2	1	Probable nucleotidyl transferase	Putative enzymes	Amino sugar and nucleotide sugar metabolism;Metabolic pathways
PA0598	PA0598	1.22843	0.000386283	-1.84536	6.24338e-05			Uncharacterized protein	Hypothetical, unclassified, unknown
PA0599	PA0599	-1.03334	0.618658	-1.20669	0.153055			Uncharacterized protein	Hypothetical, unclassified, unknown
PA0600	PA0600	1.27974	5.0089e-07	-1.42205	0.00201809			Probable two-compent sensor	Two-compent regulatory systems
PA0601	PA0601	1.00907	0.876876	1.36693	0.0362311	-0.720305	0.145456	Probable two-compent respse regulator	Transcriptial regulators; Two-compent regulatory systems
PA0602	PA0602	-1.96533	2.39411e-35	-3.53142	8.04027e-20	1.64025	0.0707004	Probable binding protein compent of ABC transporter	Transport of small molecules	Quorum sensing
PA0603	agtA	-1.52795	2.77907e-08	-1.93472	0.000184842	-0.820156	0.337665	Polyamine-transporting ATPase (EC 3.6.3.31)	Transport of small molecules	Quorum sensing
PA0604	agtB	-1.19447	0.00199719	-1.47831	0.0152759	2.00776	0.0254716	Probable binding protein compent of ABC transporter	Transport of small molecules	Quorum sensing
PA0605	agtC	-1.92704	3.31007e-16	-3.25522	9.69764e-05			Probable permease of ABC transporter	Membrane proteins; Transport of small molecules	Quorum sensing
PA0606	agtD	-1.20708	0.0537604	-1.1114	0.656999			Probable permease of ABC transporter	Membrane proteins; Transport of small molecules	Quorum sensing
PA0607	rpe	-1.58368	3.44273e-19	-1.40671	2.38672e-05	-1.35781	0.206299	Ribulose-phosphate 3-epimerase (EC 5.1.3.1)	Energy metabolism	Biosynthesis of amino acids;Biosynthesis of antibiotics;Carb metabolism;Metabolic pathways;Microbial metabolism in diverse envirments;Pentose and glucurate intercversis;Pentose phosphate pathway
PA0608	gph1	-1.17163	0.00110107	3.70983	2.03146e-43	-2.03683	0.0295548	Phosphoglycolate phosphatase 1 (PGP 1) (PGPase 1) (EC 3.1.3.18)	Carb compound catabolism	Biosynthesis of antibiotics;Glyoxylate and dicarboxylate metabolism;Metabolic pathways
PA0609	trpE	-1.62301	2.5736e-28	-1.08623	0.25384	-0.900005	0.258562	Anthranilate synthase compent 1 (AS) (ASI) (EC 4.1.3.27)	Energy metabolism; Amino acid biosynthesis and metabolism	Biofilm formati;Biosynthesis of amino acids;Biosynthesis of antibiotics;Metabolic pathways;Phenazine biosynthesis;Phenylalanine, tyrosine and tryptophan biosynthesis;Quorum sensing
PA0610	prtN	1.04529	0.447455	2.86688	9.41988e-20			Transcripti regulatory protein PrtN (Pyocin activator protein)	Transcriptial regulators
PA0611	prtR	-1.97627	2.79991e-38	-1.89449	3.37336e-07			HTH-type transcriptial regulator PrtR (Pyocin repressor protein)	Transcriptial regulators
PA0612	ptrB	2.58778	7.7728e-43	-2.13005	0.00404964			Repressor, PtrB	Transcriptial regulators
PA0613	PA0613	1.23351	0.00175358	-2.04923	0.0088428			Uncharacterized protein	Hypothetical, unclassified, unknown
PA0614	PA0614	1.28853	0.0265445	-4.9141	8.02755e-13			Uncharacterized protein	Hypothetical, unclassified, unknown
PA0615	PA0615	-1.12607	0.152047	-4.99384	5.0261e-15			Uncharacterized protein	Hypothetical, unclassified, unknown
PA0616	PA0616	-1.08287	0.309606	-4.6518	1.15541e-10			Uncharacterized protein	Related to phage, transpos, or plasmid
PA0617	PA0617	1.36145	0.00608299	-5.2618	9.9319e-09			Probable bacteriophage protein	Related to phage, transpos, or plasmid
PA0618	PA0618	1.25074	0.00683237	-6.43455	4.79079e-20			Probable bacteriophage protein	Related to phage, transpos, or plasmid
PA0619	PA0619	1.27659	0.000298355	-8.61284	2.484e-22			Probable bacteriophage protein	Related to phage, transpos, or plasmid
PA0620	PA0620	1.21672	0.000179475	-1.86955	2.93945e-07			Probable bacteriophage protein	Related to phage, transpos, or plasmid
PA0621	PA0621	1.21901	0.0382494	1.47921	0.0038402			Uncharacterized protein	Related to phage, transpos, or plasmid
PA0622	PA0622	1.27678	1.51089e-05	-4.83109	3.65945e-40	-1.40123	0.640428	Probable bacteriophage protein	Related to phage, transpos, or plasmid
PA0623	PA0623	1.33601	8.78854e-08	-3.80263	3.53643e-22	2	1	Probable bacteriophage protein	Related to phage, transpos, or plasmid
PA0624	PA0624	1.34287	9.13667e-07	-4.21279	3.50421e-16			Uncharacterized protein	Related to phage, transpos, or plasmid
PA0625	PA0625	1.53614	7.64593e-20	-10.5116	2.57075e-56			Uncharacterized protein	Related to phage, transpos, or plasmid
PA0626	PA0626	1.68817	3.58373e-17	-3.30376	7.59458e-11			Uncharacterized protein	Related to phage, transpos, or plasmid
PA0627	PA0627	1.38659	0.00147378	-1.74746	0.0694186			Uncharacterized protein	Related to phage, transpos, or plasmid
PA0628	PA0628	1.41808	1.05821e-07	-5.9621	6.22466e-14			Uncharacterized protein	Related to phage, transpos, or plasmid
PA0629	PA0629	1.63412	1.91548e-09	-3.25618	7.29717e-06			Uncharacterized protein	Related to phage, transpos, or plasmid
PA0630	PA0630	1.5833	7.81771e-06	-6.88619	4.82643e-11			Uncharacterized protein	Related to phage, transpos, or plasmid
PA0631	PA0631	1.57483	5.94457e-05	-7.0219	9.52804e-06			Uncharacterized protein	Related to phage, transpos, or plasmid
PA0632	PA0632	1.68989	0.000531785	-6.10181	1.23657e-17			Uncharacterized protein	Related to phage, transpos, or plasmid
PA0633	PA0633	-1.03796	0.548689	-6.3703	1.39921e-21			Uncharacterized protein	Related to phage, transpos, or plasmid
PA0634	PA0634	-1.02184	0.769189	-5.55604	9.58242e-12	2	1	Uncharacterized protein	Related to phage, transpos, or plasmid
PA0635	PA0635	1.10995	0.181617	-5.46307	2.01442e-08			Uncharacterized protein	Related to phage, transpos, or plasmid
PA0636	PA0636	1.5386	1.70782e-16	-5.62986	2.11408e-23			Uncharacterized protein	Related to phage, transpos, or plasmid
PA0637	PA0637	1.91181	5.72988e-13	-3.05626	9.34559e-08			Uncharacterized protein	Related to phage, transpos, or plasmid
PA0638	PA0638	1.39315	1.59849e-05	-5.60606	3.64371e-13			Probable bacteriophage protein	Related to phage, transpos, or plasmid
PA0639	PA0639	1.55753	2.94438e-08	-10.7456	1.02985e-21			Uncharacterized protein	Related to phage, transpos, or plasmid
PA0640	PA0640	1.55228	6.66253e-07	-4.05269	1.22985e-07			Probable bacteriophage protein	Related to phage, transpos, or plasmid
PA0641	PA0641	1.27787	4.46392e-07	-6.9219	3.19955e-31			Probable bacteriophage protein	Related to phage, transpos, or plasmid
PA0642	PA0642	1.02261	0.830007	-1.54364	0.146219			Uncharacterized protein	Related to phage, transpos, or plasmid
PA0643	PA0643	-1.1618	0.0160661	-1.8581	6.82836e-05			Uncharacterized protein	Related to phage, transpos, or plasmid
PA0644	PA0644	-1.02227	0.765732	-1.5093	0.107352			Uncharacterized protein	Related to phage, transpos, or plasmid
PA0645	PA0645	-1.12871	0.135609	-1.0353	0.91959			Uncharacterized protein	Related to phage, transpos, or plasmid
PA0646	PA0646	-1.13814	0.0471948	-1.68671	0.000249429			Uncharacterized protein	Related to phage, transpos, or plasmid
PA0647	PA0647	1.58271	1.717e-09	-1.0947	0.522161			Uncharacterized protein	Related to phage, transpos, or plasmid
PA0648	PA0648	1.27163	0.000113618	1.22246	0.154822			Uncharacterized protein	Related to phage, transpos, or plasmid
PA0649	trpG	-2.63532	2.05553e-89	1.48033	7.26325e-06	2	1	Anthranilate synthase compent 2 (AS) (ASII) (EC 4.1.3.27) (Anthranilate synthase, GATase compent) (Anthranilate synthase, glutamine amidotransferase compent)	Energy metabolism; Biosynthesis of cofactors, prosthetic groups and carriers; Amino acid biosynthesis and metabolism	Biofilm formati;Biosynthesis of amino acids;Biosynthesis of antibiotics;Metabolic pathways;Phenazine biosynthesis;Phenylalanine, tyrosine and tryptophan biosynthesis;Quorum sensing
PA0650	trpD	-1.01857	0.669496	-1.19775	0.0754893	-0.854099	0.430455	Anthranilate phosphoribosyltransferase (EC 2.4.2.18)	Amino acid biosynthesis and metabolism	Biosynthesis of amino acids;Biosynthesis of antibiotics;Metabolic pathways;Phenylalanine, tyrosine and tryptophan biosynthesis
PA0651	trpC	-1.56239	2.01162e-24	1.00339	0.971346	-1.12531	0.707988	Indole-3-glycerol phosphate synthase (IGPS) (EC 4.1.1.48)	Amino acid biosynthesis and metabolism	Biosynthesis of amino acids;Biosynthesis of antibiotics;Metabolic pathways;Phenylalanine, tyrosine and tryptophan biosynthesis
PA0652	vfr	-1.55321	1.45546e-21	-1.36304	1.9613e-05	-1.05275	0.928845	Cyclic AMP receptor-like protein	Transcriptial regulators	Biofilm formati;Quorum sensing;Two-compent system
PA0653	PA0653	-1.28462	7.33495e-06	-1.9902	2.96911e-07			Uncharacterized protein	Hypothetical, unclassified, unknown
PA0654	speD	-2.24328	1.06471e-30	1.35136	0.0455502	-2.33789	0.0731209	S-adenosylmethiine decarboxylase proenzyme (AdoMetDC) (SAMDC) (EC 4.1.1.50) [Cleaved into: S-adenosylmethiine decarboxylase beta chain; S-adenosylmethiine decarboxylase alpha chain]	Central intermediary metabolism	Arginine and proline metabolism;Cysteine and methiine metabolism;Metabolic pathways
PA0655	coq7	1.24383	5.0149e-09	1.03729	0.682822	-0.74695	0.124851	2-naprenyl-3-methyl-6-methoxy-1,4-benzoquinol hydroxylase (EC 1.14.13.-) (5-demethoxyubiquine hydroxylase) (DMQ hydroxylase)	Hypothetical, unclassified, unknown	Metabolic pathways;Ubiquine and other terpenoid-quine biosynthesis
PA0656	PA0656	2.96383	5.81038e-84	1.29447	0.0217771			Probable HIT family protein	Putative enzymes
PA0657	PA0657	-1.11436	0.0106461	-1.54279	3.65283e-05	-0.871073	0.199121	Probable ATPase	Putative enzymes
PA0658	PA0658	-1.50927	7.32427e-15	-1.03359	0.77884		0.000102016	Probable short-chain dehydrogenase	Putative enzymes
PA0659	PA0659	-2.14232	3.52923e-50	-1.50819	9.90075e-07	1.79243	0.0198765	Uncharacterized protein	Membrane proteins
PA0660	PA0660	-1.50718	3.59526e-19	-2.06824	6.18022e-14	2.30979	0.029986	Uncharacterized protein	Hypothetical, unclassified, unknown	Nitrogen metabolism
PA0661	PA0661	-2.53779	5.19712e-38	-3.61586	7.87526e-21			Uncharacterized protein	Membrane proteins
PA0662	argC	1.01725	0.792616	1.12106	0.139084	-0.901615	0.248032	N-acetyl-gamma-glutamyl-phosphate reductase (AGPR) (EC 1.2.1.38) (N-acetyl-glutamate semialdehyde dehydrogenase) (NAGSA dehydrogenase)	Amino acid biosynthesis and metabolism	Arginine biosynthesis;Biosynthesis of amino acids;Biosynthesis of antibiotics;Carb metabolism;Metabolic pathways
PA0663	PA0663	-1.06971	0.297978	-1.06171	0.710081			Uncharacterized protein	Hypothetical, unclassified, unknown
PA0664	PA0664	-1.30786	3.33705e-05	-1.2963	0.0263401			Uncharacterized protein	Hypothetical, unclassified, unknown
PA0665	erpA	-1.11682	0.0143738	2.98374	1.66609e-56	-0.979696	0.474087	Ir-sulfur cluster inserti protein ErpA	Hypothetical, unclassified, unknown
PA0666	anmK	1.94476	2.4428e-34	-1.53795	0.000991829			Anhydro-N-acetylmuramic acid kinase (EC 2.7.1.170) (AnhMurNAc kinase)	Hypothetical, unclassified, unknown
PA0667	PA0667	1.60462	9.64914e-27	-1.09143	0.322689			Uncharacterized protein	Hypothetical, unclassified, unknown
PA0668	tyrZ	-1.26203	1.24982e-08	9.52129	1.97009e-15	-1.68109	0.00225151	Tyrosine--tRNA ligase 2 (EC 6.1.1.1) (Tyrosyl-tRNA synthetase 2) (TyrRS 2)	Amino acid biosynthesis and metabolism; Translati, post-translatial modificati, degradati	Aminoacyl-tRNA biosynthesis
PA0669	dnaE2	-1.10056	0.324128	-1.75666	0.113011			Error-pre DNA polymerase (EC 2.7.7.7)	Putative enzymes; DNA replicati, recombinati, modificati and repair
PA0670	PA0670	2.17273	3.33354e-08	-1.01999	0.951891			Uncharacterized protein	Hypothetical, unclassified, unknown
PA0671	PA0671	1.36832	0.132222	-1.11128	0.816983			Uncharacterized protein	Hypothetical, unclassified, unknown
PA0672	hemO	51.0058	0	51.988	8.03858e-89	8.793	0.00876627	Heme oxygenase	Biosynthesis of cofactors, prosthetic groups and carriers
PA0673	PA0673	-1.08295	0.508846	-1.59554	0.0161587			Uncharacterized protein	Hypothetical, unclassified, unknown
PA0674	vreA	2.56298	5.74755e-12	1.369	0.499319			VreA	Transcriptial regulators
PA0675	vreI	1.13726	0.595246	1.67472	0.224788			ECF sigma factor, VreI	Transcriptial regulators
PA0676	vreR	2.89942	2.03138e-21	1.12734	0.678834			Sigma factor regulator, VreR	Membrane proteins; Transcriptial regulators
PA0677	PA0677	1.27548	0.375655	-1.12772	0.832596			HxcW putative pseudopilin	Protein secreti/export apparatus	Bacterial secreti system
PA0678	PA0678	1.39219	0.357409	-1.23774	0.70804			HxcU putative pseudopilin	Protein secreti/export apparatus	Bacterial secreti system
PA0679	PA0679	2.68977	4.18486e-12	1.08771	0.76587			Uncharacterized protein	Hypothetical, unclassified, unknown	Bacterial secreti system
PA0680	PA0680	-1.10654	0.78705	-1.59708	0.380252			HxcV putative pseudopilin	Protein secreti/export apparatus	Bacterial secreti system
PA0681	PA0681	1.10048	0.709145	1.57978	0.361225			HxcT pseudopilin	Protein secreti/export apparatus	Bacterial secreti system
PA0682	PA0682	-1.29493	0.401081	-1.0285	0.959628			Type II secreti system protein K	Protein secreti/export apparatus	Bacterial secreti system
PA0683	PA0683	2.09293	0.000359875	1.07604	0.87754			Probable type II secreti system protein	Protein secreti/export apparatus	Bacterial secreti system
PA0684	PA0684	1.52845	0.279067	1.46255	0.506031			Probable type II secreti system protein	Protein secreti/export apparatus	Bacterial secreti system
PA0685	PA0685	-1.26021	0.281048	-1.49955	0.423791			Probable type II secreti system protein	Protein secreti/export apparatus	Bacterial secreti system
PA0686	hxcR	-1.48708	0.137066	1.39275	0.557668			Probable type II secreti system protein HxcR	Protein secreti/export apparatus	Bacterial secreti system
PA0687	PA0687	-1.06182	0.892606	-1.26718	0.676748			Probable type II secreti system protein	Protein secreti/export apparatus	Bacterial secreti system
PA0688	phoA2	-1.0204	0.918195	1.54286	0.209608			Alkaline phosphatase L (L-AP) (EC 3.1.3.1) (Low molecular weight phosphatase) (Protein DING)	Transport of small molecules
PA0689	PA0689	1.25063	0.0390117	-1.03216	0.91226			Uncharacterized protein	Hypothetical, unclassified, unknown; Transport of small molecules
PA0690	PA0690	1.54923	1.16217e-16	-1.12349	0.407553			Uncharacterized protein	Hypothetical, unclassified, unknown
PA0691	PA0691	1.81486	0.0954772	1.56329	0.392153			Uncharacterized protein	Hypothetical, unclassified, unknown
PA0692	PA0692	1.40277	0.128121	1.54376	0.375996			Uncharacterized protein	Hypothetical, unclassified, unknown
PA0693	exbB2	3.4629	5.69581e-14	1.2602	0.632306			Transport protein ExbB2	Membrane proteins; Transport of small molecules
PA0694	exbD2	1.43122	0.299256	1.33133	0.61612			Transport protein ExbD	Membrane proteins; Transport of small molecules
PA0695	PA0695	1.44891	0.295673	1.29906	0.646404			Uncharacterized protein	Hypothetical, unclassified, unknown
PA0696	PA0696	-1.14272	0.538045	1.31409	0.534242			Uncharacterized protein	Hypothetical, unclassified, unknown
PA0697	PA0697	1.4576	0.0979314	-1.89101	0.222223			Uncharacterized protein	Hypothetical, unclassified, unknown
PA0698	PA0698	1.0054	0.981617	-1.40365	0.516224			Uncharacterized protein	Hypothetical, unclassified, unknown
PA0699	PA0699	1.33806	0.0456063	1.55865	0.204374			Peptidylprolyl isomerase (EC 5.2.1.8)	Translati, post-translatial modificati, degradati; Chaperes & heat shock proteins
PA0700	PA0700	2.47247	1.47503e-06	-1.08877	0.861697			Uncharacterized protein	Hypothetical, unclassified, unknown
PA0701	PA0701	1.83959	6.65629e-07	-1.65763	0.27628			Probable transcriptial regulator	Transcriptial regulators
PA0702	PA0702	-1.34582	0.146735	-2.4241	0.114907			Uncharacterized protein	Membrane proteins
PA0703	PA0703	1.21602	0.0283796	-1.11441	0.663069			Probable major facilitator superfamily (MFS) transporter	Membrane proteins; Transport of small molecules
PA0704	PA0704	4.25822	1.10252e-151	1.67332	1.70925e-09		0.000324815	Probable amidase	Putative enzymes	Aminobenzoate degradati;Arginine and proline metabolism;Microbial metabolism in diverse envirments;Phenylalanine metabolism;Styrene degradati;Tryptophan metabolism
PA0705	migA	-1.32235	5.45924e-09	1.40545	3.90287e-05	-1.68659	0.0954212	Alpha-1,6-rhamnosyltransferase MigA	Putative enzymes; Cell wall / LPS / capsule
PA0706	cat	1.03557	0.553686	-1.79374	9.93412e-08			Chloramphenicol acetyltransferase (EC 2.3.1.28) (Xenobiotic acetyltransferase) (XAT)	Antibiotic resistance and susceptibility
PA0707	toxR	-1.25409	0.177418	1.27822	0.459685			Exotoxin A regulatory protein	Transcriptial regulators
PA0708	PA0708	-1.13911	0.0436611	1.92378	8.32369e-07			Probable transcriptial regulator	Transcriptial regulators
PA0709	PA0709	2.28157	1.27015e-10	3.77661	3.94153e-08			Uncharacterized protein	Hypothetical, unclassified, unknown
PA0710	gloA2	2.36524	1.16565e-13	2.39844	0.00394844			Lactoylglutathie lyase	Central intermediary metabolism	Pyruvate metabolism
PA0711	PA0711	-1.06444	0.689602	-1.16149	0.567636			Uncharacterized protein	Hypothetical, unclassified, unknown
PA0712	PA0712	-1.06823	0.586125	3.66088	3.55831e-13			UPF0386 protein PA0712	Hypothetical, unclassified, unknown
PA0713	PA0713	2.44189	NA	1.78103	6.39362e-12			Uncharacterized protein	Hypothetical, unclassified, unknown
PA0714	PA0714	1.18853	0.00299939	2.42983	1.45073e-15			Uncharacterized protein	Hypothetical, unclassified, unknown
PA0715	PA0715	-1.19274	0.000313212	1.62641	2.78786e-09	1.82265	0.206699	Uncharacterized protein	Related to phage, transpos, or plasmid
PA0716	PA0716	-1.22028	0.00021579	-1.23587	0.0904031			Uncharacterized protein	Hypothetical, unclassified, unknown
PA0717	PA0717	1.5082	0.00191428	1.40277	0.356485			Uncharacterized protein	Hypothetical, unclassified, unknown; Related to phage, transpos, or plasmid
PA0718	PA0718	-1.15541	0.277219	-1.15505	0.50142			Uncharacterized protein	Hypothetical, unclassified, unknown; Related to phage, transpos, or plasmid
PA0719	PA0719	-1.29607	0.0867221	-1.46261	0.108673			Uncharacterized protein	Hypothetical, unclassified, unknown; Related to phage, transpos, or plasmid
PA0720	PA0720	-1.03789	0.778007	4.0972	1.40435e-06			Helix destabilizing protein of bacteriophage Pf1	DNA replicati, recombinati, modificati and repair; Related to phage, transpos, or plasmid
PA0721	PA0721	-1.52348	0.472518	1.61448	0.348341			Uncharacterized protein	Hypothetical, unclassified, unknown; Related to phage, transpos, or plasmid
PA0722	PA0722	2.2123	9.66918e-09	4.30864	2.93557e-09			Uncharacterized protein	Hypothetical, unclassified, unknown; Related to phage, transpos, or plasmid
PA0723	coaB	3.7677	8.0923e-122	4.11156	8.64874e-21
PA0724	PA0724	1.26896	0.130101	1.54483	0.304849			Probable coat protein A of bacteriophage Pf1	Related to phage, transpos, or plasmid
PA0725	PA0725	1.27748	0.480645	1.19023	0.759317			Uncharacterized protein	Hypothetical, unclassified, unknown; Related to phage, transpos, or plasmid
PA0726	PA0726	1.20472	0.267751	1.1735	0.603158			Uncharacterized protein	Hypothetical, unclassified, unknown; Related to phage, transpos, or plasmid
PA0727	PA0727	1.18293	0.0612926	1.53464	0.174824			Uncharacterized protein	Hypothetical, unclassified, unknown; Related to phage, transpos, or plasmid
PA0728	PA0728	-1.23374	0.0462837	1.25652	0.540879			Probable bacteriophage integrase	Putative enzymes; Related to phage, transpos, or plasmid
PA0729	PA0729	-1.47965	1.06561e-13	1.12042	0.509087			Uncharacterized protein	Hypothetical, unclassified, unknown
PA0730	phaG	2.57455	1.42277e-66	1.91515	2.83731e-12			(R)-3-hydroxydecanoyl-ACP:CoA transacylase (EC 2.4.1.-) (3-hydroxyacyl-CoA-acyl carrier protein transferase) (Quinole sensitivity protein)	Putative enzymes
PA0731	PA0731	1.78911	4.60397e-21	2.61499	1.2042e-20			Uncharacterized protein	Hypothetical, unclassified, unknown
PA0732	PA0732	1.86517	2.55699e-18	-1.21535	0.12262		6.53214e-05	Uncharacterized protein	Hypothetical, unclassified, unknown
PA0733	rsuA	-1.33038	0.000344596	-1.15148	0.306749			Ribosomal small subunit pseudouridine synthase A (EC 5.4.99.19) (16S pseudouridylate 516 synthase) (16S rRNA pseudouridine(516) synthase) (rRNA pseudouridylate synthase A) (rRNA-uridine isomerase A)	Transcripti, RNA processing and degradati
PA0734	PA0734	-1.2581	0.016275	-1.20846	0.160207			Uncharacterized protein	Hypothetical, unclassified, unknown
PA0735	PA0735	-1.7865	1.70357e-13	-3.81324	7.57548e-07			Uncharacterized protein	Hypothetical, unclassified, unknown
PA0736	PA0736	-2.57104	3.04529e-47	-2.49081	6.47768e-08			Uncharacterized protein	Membrane proteins
PA0737	PA0737	4.47704	9.18299e-37	5.65468	3.95672e-16			Uncharacterized protein	Hypothetical, unclassified, unknown
PA0738	PA0738	2.83998	8.07382e-10	-1.10883	0.765905			Uncharacterized protein	Membrane proteins
PA0739	PA0739	-1.92999	2.94147e-10	-1.8232	0.00752736			Probable transcriptial regulator	Transcriptial regulators
PA0740	sdsA1	-1.38624	0.0248963	-1.24092	0.566136			SDS hydrolase SdsA1	Putative enzymes
PA0741	PA0741	3.67949	1.69719e-51	2.24666	1.01905e-05		0.000443975	Uncharacterized protein	Hypothetical, unclassified, unknown
PA0742	PA0742	9.2991	4.16603e-40	3.2227	6.71302e-05			Uncharacterized protein	Hypothetical, unclassified, unknown
PA0743	PA0743	6.98407	0	1.79982	1.01834e-10	2.87731	0.00734077	NAD-dependent L-serine dehydrogenase (EC 1.1.1.387) (L-serine 3-dehydrogenase (NAD(+)))	Carb compound catabolism
PA0744	PA0744	-1.03295	0.577347	-1.51591	5.17015e-05	1.51907	0.0418951	Probable enoyl-CoA hydratase/isomerase	Putative enzymes
PA0745	PA0745	-1.11183	0.0652314	-1.17808	0.109085	1.45104	0.0615256	Probable enoyl-CoA hydratase/isomerase	Putative enzymes
PA0746	PA0746	-1.8575	4.88595e-29	-1.70765	3.99824e-05	1.56828	0.0493119	Probable acyl-CoA dehydrogenase	Putative enzymes
PA0747	PA0747	1.12931	0.0263895	1.1386	0.317321		0.000306998	Probable aldehyde dehydrogenase	Putative enzymes	beta-Alanine metabolism;Carb metabolism;Inositol phosphate metabolism;Metabolic pathways;Propanoate metabolism;Valine, leucine and isoleucine degradati
PA0749	PA0749	-1.62552	1.11939e-09	-1.41999	0.125272			Uncharacterized protein	Hypothetical, unclassified, unknown	Vancomycin resistance;Two-compent system
PA0750	ung	-1.24976	0.000117517	2.33912	2.59586e-23	-2.09058	0.0625149	Uracil-DNA glycosylase (UDG) (EC 3.2.2.27)	DNA replicati, recombinati, modificati and repair	Base excisi repair
PA0751	PA0751	2.41623	8.13133e-21	1.32866	0.450386			Uncharacterized protein	Membrane proteins
PA0752	PA0752	1.58692	0.000422347	-1.21964	0.486905			Uncharacterized protein	Membrane proteins	Two-compent system
PA0753	PA0753	1.49986	0.0319107	-1.20941	0.60283			Uncharacterized protein	Membrane proteins	Two-compent system
PA0754	PA0754	1.54189	4.91615e-07	-1.03812	0.873082	4.81851	0.0101701	Uncharacterized protein	Hypothetical, unclassified, unknown	Two-compent system
PA0755	opdH	1.03482	0.892277	1.21473	0.707627			Cis-acitate porin OpdH	Membrane proteins; Transport of small molecules
PA0756	PA0756	1.09651	0.195751	-1.0199	0.860328			Probable two-compent respse regulator	Transcriptial regulators; Two-compent regulatory systems	Two-compent system
PA0757	PA0757	1.57692	3.03884e-10	-2.21329	0.000987691	1.56832	0.165386	Probable two-compent sensor	Two-compent regulatory systems	Two-compent system
PA0758	PA0758	-1.02694	0.55633	-1.33008	0.000130816	-1.05273	0.915426	Uncharacterized protein	Hypothetical, unclassified, unknown
PA0759	PA0759	1.0141	0.775955	1.20907	0.0380685	-0.770016	0.0944889	tRNA-modifying protein YgfZ	Hypothetical, unclassified, unknown
PA0760	PA0760	2.07703	7.13845e-24	1.40313	0.000277303			Uncharacterized protein PA0760	Hypothetical, unclassified, unknown
PA0761	nadB	1.11896	0.00631505	1.12838	0.199313	1.95449	0.0733429	L-aspartate oxidase (LASPO) (EC 1.4.3.16) (Quinolinate synthase B)	Amino acid biosynthesis and metabolism; Biosynthesis of cofactors, prosthetic groups and carriers	Alanine, aspartate and glutamate metabolism;Metabolic pathways;Nicotinate and nicotinamide metabolism
PA0762	algU	2.37364	2.03103e-88	-1.01788	0.872743	-0.893596	0.683697	RNA polymerase sigma-H factor (Sigma-30)	Transcriptial regulators
PA0763	mucA	2.4847	1.41936e-49	-1.02767	0.725989	1.49983	0.188483	Sigma factor AlgU negative regulatory protein	Transcriptial regulators; Cell wall / LPS / capsule
PA0764	mucB	1.83844	8.02744e-44	-2.10943	1.34958e-10	-0.767493	0.395014	Sigma factor AlgU regulatory protein MucB	Transcriptial regulators; Cell wall / LPS / capsule
PA0765	mucC	1.73338	4.7512e-28	2.47162	1.74297e-09			Positive regulator for alginate biosynthesis MucC	Transcriptial regulators; Cell wall / LPS / capsule; Secreted Factors (toxins, enzymes, alginate)
PA0766	mucD	-1.2175	5.83046e-07	-1.16783	0.061257	1.52382	0.0827181	Serine protease MucD	Putative enzymes; Cell wall / LPS / capsule	Catiic antimicrobial peptide (CAMP) resistance;Two-compent system
PA0767	lepA	-1.0921	0.066607	-2.2711	3.19579e-23	-1.44536	0.258416	Elgati factor 4 (EF-4) (EC 3.6.5.n1) (Ribosomal back-translocase LepA)	Translati, post-translatial modificati, degradati; Protein secreti/export apparatus
PA0768	lepB	1.31368	2.27057e-08	1.3935	0.00305309	-1.54535	0.0210525	Signal peptidase I (SPase I) (EC 3.4.21.89) (Leader peptidase I)	Translati, post-translatial modificati, degradati; Protein secreti/export apparatus	Protein export;Quorum sensing
PA0769	PA0769	1.70014	1.59866e-30	1.63806	8.50543e-06	1.71082	0.233129	Uncharacterized protein	Hypothetical, unclassified, unknown
PA0770	rnc	1.23233	4.86325e-06	3.03274	2.57323e-27	-1.28052	0.184623	Ribuclease 3 (EC 3.1.26.3) (Ribuclease III) (RNase III)	Transcripti, RNA processing and degradati
PA0771	era	1.01239	0.787638	1.4692	0.00497297	-1.0692	0.931264	GTPase Era	Cell divisi; Translati, post-translatial modificati, degradati
PA0772	recO	1.02126	0.732916	1.11898	0.400421			DNA repair protein RecO (Recombinati protein O)	DNA replicati, recombinati, modificati and repair	Homologous recombinati
PA0773	pdxJ	-1.12593	0.0108648	1.22235	0.0412876	-0.890756	0.191361	Pyridoxine 5'-phosphate synthase (PNP synthase) (EC 2.6.99.2)	Biosynthesis of cofactors, prosthetic groups and carriers	Metabolic pathways;Vitamin B6 metabolism
PA0774	cmoB	1.99519	6.1501e-20	-1.5613	0.00787225	-1.06483	0.930695	tRNA U34 carboxymethyltransferase (EC 2.5.1.-)	Hypothetical, unclassified, unknown
PA0775	cmoA	1.65639	3.60292e-11	2.89346	7.88088e-19	-2.224	0.00210277	Carboxy-S-adenosyl-L-methiine synthase (Cx-SAM synthase) (EC 2.1.3.-)	Hypothetical, unclassified, unknown
PA0776	PA0776	21.7846	1.19033e-165	3.79161	1.08382e-21			Uncharacterized protein	Hypothetical, unclassified, unknown
PA0777	PA0777	-2.9178	6.87466e-32	-3.01034	4.3979e-10			Uncharacterized protein	Hypothetical, unclassified, unknown
PA0778	icp	-2.96691	7.06881e-84	-1.63306	6.87642e-06	1.53182	0.0827826	Inhibitor of cysteine peptidase	Hypothetical, unclassified, unknown
PA0779	AsrA			-2.00333	3.86494e-17	-0.751005	0.0879754	L protease (EC 3.4.21.53) (ATP-dependent protease La)	Adaptati, Protecti; Putative enzymes
PA0780	pruR	-1.2971	5.91226e-05	1.32033	0.0134012			Proline utilizati regulator	Transcriptial regulators
PA0781	PA0781	241.605	0	94.7999	5.77258e-285	-0.817949	0.21091	Uncharacterized protein	Hypothetical, unclassified, unknown
PA0782	putA	2.02835	1.69891e-47	1.35721	0.00202488	-1.04991	0.927093	Bifunctial protein PutA	Amino acid biosynthesis and metabolism	Alanine, aspartate and glutamate metabolism;Arginine and proline metabolism;Biosynthesis of antibiotics;Metabolic pathways
PA0783	putP	-2.16531	4.59528e-53	-1.57186	0.00219028	-1.16679	0.608511	Sodium/proline symporter PutP	Membrane proteins; Transport of small molecules
PA0784	PA0784	1.6188	1.49315e-30	-1.56248	9.25796e-08			Probable transcriptial regulator	Transcriptial regulators
PA0785	azoR1	-1.00732	0.95052	1.2528	0.376981			FMN-dependent NADH-azoreductase 1 (EC 1.7.-.-) (Azo-dye reductase 1) (FMN-dependent NADH-azo compound oxidoreductase 1)	Putative enzymes
PA0786	PA0786	1.25851	0.237606	-1.41124	0.462664			Probable transporter	Membrane proteins; Transport of small molecules
PA0787	PA0787	-1.47482	3.0691e-09	-1.45938	0.00263068			Uncharacterized protein	Hypothetical, unclassified, unknown
PA0788	PA0788	8.78803	0	1.88918	3.74034e-08		2.63072e-05	Uncharacterized protein	Hypothetical, unclassified, unknown
PA0789	PA0789	-1.25593	4.62924e-05	1.5266	0.00430658			Probable amino acid permease	Membrane proteins; Transport of small molecules
PA0790	PA0790	-1.07588	0.695565	-3.51338	0.00249426			UPF0721 transmembrane protein	Membrane proteins
PA0791	PA0791	-1.2294	0.004552	-1.5132	0.0165693			Probable transcriptial regulator	Transcriptial regulators
PA0792	prpD	2.65991	6.54887e-54	1.19977	0.100965	3.22706	0.0038036	Propiate catabolic protein PrpD	Carb compound catabolism	Propanoate metabolism
PA0793	PA0793	1.09183	0.186194	-1.18944	0.24543	-0.931046	0.222081	Uncharacterized protein	Hypothetical, unclassified, unknown	Propanoate metabolism
PA0794	PA0794	-1.13219	0.0137017	-1.20576	0.0563372	-0.865505	0.543637	Probable acitate hydratase	Energy metabolism	Propanoate metabolism
PA0795	prpC	1.13273	0.00755348	1.73428	5.22213e-12	-1.05273	0.612556	Citrate synthase	Central intermediary metabolism; Carb compound catabolism	Propanoate metabolism
PA0796	prpB	1.10784	0.0757067	1.25864	0.0658684	-1.76943	0.0329254	2-methylisocitrate lyase (2-MIC) (MICL) (EC 4.1.3.30) ((2R,3S)-2-methylisocitrate lyase)	Fatty acid and phospholipid metabolism; Central intermediary metabolism; Carb compound catabolism	Propanoate metabolism
PA0797	PA0797	1.31724	0.00360486	1.24115	0.243423			Probable transcriptial regulator	Transcriptial regulators
PA0798	pmtA	17.529	5.84889e-247	1.5413	0.000676034			Phospholipid methyltransferase	Fatty acid and phospholipid metabolism
PA0799	PA0799	1.41317	1.04894e-09	1.04415	0.793724			Probable helicase	Putative enzymes
PA0800	PA0800	23.1404	3.98867e-50	10.8078	7.50773e-37			Uncharacterized protein	Membrane proteins
PA0801	PA0801	7.9903	2.70658e-173	4.65879	1.34227e-16			Uncharacterized protein	Membrane proteins
PA0802	PA0802	4.89435	3.95704e-46	4.63514	5.12152e-06			Uncharacterized protein	Membrane proteins
PA0803	PA0803	5.43438	5.51269e-92	1.29379	0.0232836			Uncharacterized protein	Hypothetical, unclassified, unknown
PA0804	PA0804	2.41873	1.81994e-61	1.32944	0.00779283		4.64729e-05	Probable oxidoreductase	Putative enzymes
PA0805	PA0805	-1.20095	0.152743	1.93702	3.306e-09			Uncharacterized protein	Hypothetical, unclassified, unknown
PA0806	PA0806	1.91079	3.61284e-07	1.063	0.907583			Uncharacterized protein	Membrane proteins
PA0807	ampDh3	3.84167	3.33338e-51	1.62478	0.0137619		2.58202e-05	AmpDh3	Antibiotic resistance and susceptibility
PA0808	PA0808	2.90144	5.98198e-19	1.55947	0.0259686			Uncharacterized protein	Hypothetical, unclassified, unknown
PA0809	mntH2	1.28763	0.206214	-1.4624	0.299733			Divalent metal cati transporter MntH 2	Membrane proteins; Transport of small molecules
PA0810	PA0810	1.38884	1.60359e-05	1.38319	0.0337711			Probable haloacid dehalogenase	Carb compound catabolism	Chloroalkane and chloroalkene degradati;Chlorocyclohexane and chlorobenzene degradati;Metabolic pathways;Microbial metabolism in diverse envirments
PA0811	PA0811	1.56957	1.58302e-06	1.04096	0.886522			Probable major facilitator superfamily (MFS) transporter	Membrane proteins; Transport of small molecules
PA0812	PA0812	1.51782	0.00687351	1.80366	0.0997486			Uncharacterized protein	Hypothetical, unclassified, unknown
PA0813	PA0813	4.22532	3.80357e-50	-1.06112	0.728089			Uncharacterized protein	Hypothetical, unclassified, unknown
PA0814	PA0814	3.19703	8.95764e-21	1.99652	0.000233102			Uncharacterized protein	Hypothetical, unclassified, unknown
PA0815	PA0815	1.4052	1.91344e-13	1.32613	0.00631512			Probable transcriptial regulator	Transcriptial regulators
PA0816	PA0816	-1.4325	8.75498e-08	-1.30607	0.0411344			Probable transcriptial regulator	Transcriptial regulators
PA0817	PA0817	-1.34379	0.0107816	-1.4444	0.114562			Probable ring-cleaving dioxygenase	Putative enzymes
PA0818	PA0818	1.32565	0.251516	-1.34908	0.47661			Uncharacterized protein	Hypothetical, unclassified, unknown
PA0819	PA0819	-1.66372	0.0873786	2.33277	0.0286201			Uncharacterized protein	Hypothetical, unclassified, unknown
PA0820	PA0820	-1.10265	0.161236	1.01219	0.885935			Uncharacterized protein	Hypothetical, unclassified, unknown
PA0821	PA0821	-1.73794	1.01084e-16	1.41942	0.00296473			Uncharacterized protein	Hypothetical, unclassified, unknown
PA0822	PA0822	-1.31084	0.132546	-1.60647	0.102847			Uncharacterized protein	Hypothetical, unclassified, unknown
PA0823	PA0823	1.20615	0.676925	-1.20204	0.739712			Uncharacterized protein	Hypothetical, unclassified, unknown
PA0824	PA0824	-1.35239	0.399658	-1.99669	0.216772			Uncharacterized protein	Hypothetical, unclassified, unknown
PA0825	PA0825	-1.1102	0.548492	-1.02767	0.925116			Uncharacterized protein	Hypothetical, unclassified, unknown
PA0826	PA0826	1.16453	0.03406	2.68967	5.97646e-21			Uncharacterized protein	Hypothetical, unclassified, unknown
PA0827	PA0827	-1.76208	3.36148e-10	-1.35488	0.0556117			Uncharacterized protein	Hypothetical, unclassified, unknown
PA0828	PA0828	1.72582	4.30828e-05	1.1652	0.573438			Probable transcriptial regulator	Transcriptial regulators
PA0829	PA0829	1.99329	3.15659e-08	1.10103	0.796727			Probable hydrolase	Putative enzymes
PA0830	PA0830	1.02047	0.752496	1.32573	0.03877			Uncharacterized protein	Hypothetical, unclassified, unknown
PA0831	oruR	-1.51664	3.5384e-11	-2.30959	6.84215e-06			Ornithine utilizati regulator	Transcriptial regulators
PA0832	PA0832	-1.02499	0.675252	1.06265	0.527835	OFF	2.55527e-06	Uncharacterized protein	Hypothetical, unclassified, unknown
PA0833	PA0833	1.68114	1.07591e-24	-1.21016	0.00676869	1.99193	0.0480177	Uncharacterized protein	Membrane proteins
PA0834	PA0834	-3.07145	1.91714e-84	1.01792	0.905731			Uncharacterized protein	Hypothetical, unclassified, unknown
PA0835	pta	-4.59484	0	-1.98675	2.27057e-17	2.56808	0.0301446	Phosphate acetyltransferase (EC 2.3.1.8) (Phosphotransacetylase)	Carb compound catabolism	Carb metabolism;Metabolic pathways;Methane metabolism;Microbial metabolism in diverse envirments;Propanoate metabolism;Pyruvate metabolism;Taurine and hypotaurine metabolism
PA0836	ackA	-5.01462	0	-2.33953	3.1939e-24	1.72151	0.0471622	Acetate kinase (EC 2.7.2.1) (Acetokinase)	Putative enzymes	Carb metabolism;Metabolic pathways;Methane metabolism;Microbial metabolism in diverse envirments;Propanoate metabolism;Pyruvate metabolism;Taurine and hypotaurine metabolism
PA0837	slyD	1.11689	0.0365693	1.51139	1.80109e-08	-1.07592	0.874332	Peptidyl-prolyl cis-trans isomerase (EC 5.2.1.8)	Translati, post-translatial modificati, degradati; Chaperes & heat shock proteins
PA0838	PA0838	2.35254	2.33557e-102	1.34721	9.77377e-06	4.30378	0.00302492	Glutathie peroxidase	Putative enzymes	Arachidic acid metabolism;Glutathie metabolism
PA0839	PA0839	-1.47382	3.57825e-05	2.83755	0.00172651			Probable transcriptial regulator	Transcriptial regulators
PA0840	PA0840	-1.63209	7.41371e-11	-1.36831	0.0211046	-0.909906	0.295543	Probable oxidoreductase	Putative enzymes
PA0841	PA0841	-1.82404	3.57755e-17	-1.1897	0.309521			Uncharacterized protein	Hypothetical, unclassified, unknown
PA0842	PA0842	1.67507	0.0682511	1.10119	0.850441			Probable glycosyl transferase	Putative enzymes
PA0843	plcR	1.59201	0.00889746	1.4162	0.289396			Phospholipase C accessory protein PlcR	Secreted Factors (toxins, enzymes, alginate)
PA0844	plcH	-1.49111	0.0314236	-1.26274	0.553523			Hemolytic phospholipase C (EC 3.1.4.3) (Heat-labile hemolysin) (PLC-H) (Phosphatidylcholine cholinephosphohydrolase)	Secreted Factors (toxins, enzymes, alginate)	Ether lipid metabolism;Glycerophospholipid metabolism;Inositol phosphate metabolism;Metabolic pathways;Quorum sensing
PA0845	PA0845	-1.59393	0.00750395	1.07131	0.8762			Neutral ceramidase (N-CDase) (NCDase) (EC 3.5.1.23) (Acylsphingosine deacylase) (N-acylsphingosine amidohydrolase)	Hypothetical, unclassified, unknown	Metabolic pathways;Sphingolipid metabolism
PA0846	cysZ	-1.1053	0.0783146	-1.00948	0.946212			Sulfate transporter CysZ	Transport of small molecules
PA0847	PA0847	1.65225	6.82815e-16	1.03455	0.822406			Uncharacterized protein	Motility & Attachment
PA0848	PA0848	-1.01967	0.828175	1.31839	0.100755	OFF	1.7939e-05	Probable alkyl hydroperoxide reductase	Adaptati, Protecti; Putative enzymes
PA0849	trxB2	3.49243	2.56769e-06	6.3672	1.37929e-43	-1.09967	0.760358	Thioredoxin reductase (EC 1.8.1.9)	Nucleotide biosynthesis and metabolism	Selenocompound metabolism
PA0850	PA0850	6.31218	3.92079e-97	2.2072	1.98009e-09			Uncharacterized protein	Hypothetical, unclassified, unknown
PA0851	PA0851	2.11266	9.95303e-30	1.35824	0.0639235			Uncharacterized protein	Hypothetical, unclassified, unknown	Biosynthesis of amino acids;Biosynthesis of antibiotics;Carb metabolism;Glycine, serine and threine metabolism;Metabolic pathways;Valine, leucine and isoleucine biosynthesis
PA0852	cbpD	23.4017	0	14.5143	5.26431e-269	16.7789	0.0123958	Chitin-binding protein CbpD (Protease LasD)	Secreted Factors (toxins, enzymes, alginate)
PA0853	PA0853	1.98161	1.45689e-24	1.403	0.0256109		0.000228323	Probable oxidoreductase	Putative enzymes
PA0854	fumC2	1.80629	1.85433e-33	1.15395	0.105254	2.80798	0.00237494	Fumarate hydratase class II 2 (Fumarase C 2) (EC 4.2.1.2)	Energy metabolism; Carb compound catabolism	Biosynthesis of antibiotics;Carb metabolism;Citrate cycle (TCA cycle);Metabolic pathways;Microbial metabolism in diverse envirments;Pyruvate metabolism
PA0855	PA0855	-1.50839	2.25048e-07	-1.06062	0.701216			Uncharacterized protein	Hypothetical, unclassified, unknown
PA0856	PA0856	-1.56071	3.44696e-12	1.35811	0.00148105	-0.824305	0.528051	Uncharacterized protein	Hypothetical, unclassified, unknown
PA0857	bolA	-1.42353	2.48237e-13	1.18278	0.133847			Morphogene protein BolA	Cell divisi
PA0858	PA0858	1.52135	1.01249e-10	3.16532	6.03955e-54	-14.29	9.44153e-06	UPF0176 protein PA0858	Hypothetical, unclassified, unknown
PA0859	PA0859	2.2492	1.92386e-31	0.996131	0.982358		5.6085e-05	Uncharacterized protein	Hypothetical, unclassified, unknown
PA0860	PA0860	1.46347	1.24018e-09	-1.22064	0.332359			Probable ATP-binding/permease fusi ABC transporter	Membrane proteins; Transport of small molecules
PA0861	RbDA	1.73432	4.04952e-30	1.35635	0.00136102		2.17979e-05	Uncharacterized protein	Motility & Attachment
PA0862	PA0862	-1.06663	0.215743	1.60878	4.19211e-10	1.80578	0.0445373	Uncharacterized protein	Hypothetical, unclassified, unknown
PA0863	PA0863	2.42149	7.39078e-15	-1.07142	0.711728			Probable oxidoreductase	Putative enzymes
PA0864	PA0864	-1.0801	0.41102	-1.17297	0.330287			Probable transcriptial regulator	Transcriptial regulators
PA0865	hpd	44.9792	0	50.3172	0	-0.812091	0.389538	4-hydroxyphenylpyruvate dioxygenase (4HPPD) (HPD) (HPPDase) (EC 1.13.11.27)	Amino acid biosynthesis and metabolism	Metabolic pathways;Phenylalanine metabolism;Tyrosine metabolism;Ubiquine and other terpenoid-quine biosynthesis
PA0866	aroP2	3.24602	1.04503e-42	1.55048	0.0965669			Aromatic amino acid transport protein AroP2	Transport of small molecules
PA0867	mliC	-1.3256	2.70785e-08	-1.27878	0.00884095	2.48866	0.00855557	Membrane-bound lysozyme inhibitor of C-type lysozyme	Hypothetical, unclassified, unknown; Adaptati, Protecti
PA0868	PA0868	1.11803	0.192091	1.40068	0.0639578			Uncharacterized protein	Hypothetical, unclassified, unknown
PA0869	pbpG	-1.14938	0.0110821	-1.26951	0.0119281	-4.14319	0.0015833	D-alanyl-D-alanine endopeptidase (DD-endopeptidase) (EC 3.4.21.-) (Penicillin-binding protein 5) (PBP-5)	Cell wall / LPS / capsule
PA0870	phhC	2.20634	1.03693e-70	4.73217	5.36824e-79	-1.09036	0.85468	Aromatic-amino-acid aminotransferase (EC 2.6.1.57)	Amino acid biosynthesis and metabolism	Biosynthesis of amino acids;Biosynthesis of antibiotics;Cysteine and methiine metabolism;Metabolic pathways;Novobiocin biosynthesis;Phenylalanine metabolism;Phenylalanine, tyrosine and tryptophan biosynthesis;Tyrosine metabolism
PA0871	phhB	1.97535	1.53388e-31	4.83823	1.26612e-56	-1.49438	0.150261	Pterin-4-alpha-carbinolamine dehydratase (PHS) (EC 4.2.1.96) (4-alpha-hydroxy-tetrahydropterin dehydratase) (Pterin carbinolamine dehydratase) (PCD)	Amino acid biosynthesis and metabolism
PA0872	phhA	16.5468	5.43018e-289	19.8845	1.58373e-223			Phenylalanine-4-hydroxylase (PAH) (EC 1.14.16.1) (Phe-4-mooxygenase)	Amino acid biosynthesis and metabolism	Biosynthesis of amino acids;Metabolic pathways;Phenylalanine metabolism;Phenylalanine, tyrosine and tryptophan biosynthesis
PA0873	phhR	1.44049	1.09575e-08	1.0825	0.460094			Transcriptial regulator PhhR	Transcriptial regulators
PA0874	PA0874	1.21545	0.332489	1.19806	0.690414			Uncharacterized protein	Hypothetical, unclassified, unknown
PA0875	PA0875	3.42822	1.8276e-17	1.26849	0.491725			Uncharacterized protein	Hypothetical, unclassified, unknown
PA0876	PA0876	-1.33353	9.45306e-10	-1.05139	0.62918	-0.95989	0.35098	Probable transcriptial regulator	Transcriptial regulators
PA0877	PA0877	-2.23262	2.22293e-20	-2.18589	0.00109732			Probable transcriptial regulator	Transcriptial regulators
PA0878	PA0878	7.54593	1.05435e-68	3.32708	1.24474e-05			Uncharacterized protein	Hypothetical, unclassified, unknown	C5-Branched dibasic acid metabolism
PA0879	PA0879	6.42511	2.00025e-83	3.37318	0.000102612		3.25997e-05	Probable acyl-CoA dehydrogenase	Putative enzymes	beta-Alanine metabolism;Biosynthesis of antibiotics;Carb metabolism;Fatty acid degradati;Metabolic pathways;Propanoate metabolism;Valine, leucine and isoleucine degradati
PA0880	PA0880	6.4424	2.99201e-25	1.97524	0.187001			Probable ring-cleaving dioxygenase	Putative enzymes
PA0881	PA0881	8.79176	1.92782e-50	2.52395	0.00965813		1.98555e-05	Uncharacterized protein	Hypothetical, unclassified, unknown
PA0882	PA0882	6.83803	3.61727e-39	2.34444	0.00876277		1.54208e-06	Uncharacterized protein	Putative enzymes	C5-Branched dibasic acid metabolism
PA0883	PA0883	8.81873	8.4799e-58	3.01196	0.000821383			Probable acyl-CoA lyase beta chain	Putative enzymes	C5-Branched dibasic acid metabolism;Metabolic pathways
PA0884	PA0884	9.54143	5.42232e-70	3.7218	0.00504076			Probable C4-dicarboxylate-binding periplasmic protein	Transport of small molecules
PA0885	PA0885	6.60892	2.29939e-16	1.78421	0.292604			Probable C4-dicarboxylate transporter	Transport of small molecules	Two-compent system
PA0886	PA0886	3.26353	1.11825e-20	1.34076	0.489312			Probable C4-dicarboxylate transporter	Transport of small molecules	Two-compent system
PA0887	acsA	34.8381	0	35.4277	0	2.80183	0.0761731	Acetyl-coenzyme A synthetase 1 (AcCoA synthetase 1) (Acs 1) (EC 6.2.1.1) (Acetate--CoA ligase 1) (Acyl-activating enzyme 1)	Carb compound catabolism; Central intermediary metabolism	Biosynthesis of antibiotics;Carb metabolism;Glycolysis / Gluceogenesis;Metabolic pathways;Methane metabolism;Microbial metabolism in diverse envirments;Propanoate metabolism;Pyruvate metabolism
PA0888	aotJ	1.29178	2.53506e-10	1.55213	5.30403e-09	-0.780656	0.270707	Arginine/ornithine binding protein AotJ	Transport of small molecules	ABC transporters
PA0889	aotQ	1.33287	1.52892e-07	-1.05245	0.709117			Arginine/ornithine transport protein AotQ	Membrane proteins; Transport of small molecules	ABC transporters
PA0890	aotM	1.54558	2.76014e-13	-1.27404	0.106293			Arginine/ornithine transport protein AotM	Membrane proteins; Transport of small molecules	ABC transporters
PA0891	PA0891	1.7349	2.08735e-29	-1.05186	0.663679	1.94628	0.0184965	Uncharacterized protein	Hypothetical, unclassified, unknown
PA0892	aotP	1.41398	6.23484e-11	1.55404	0.00148125	-1.29885	0.165174	Arginine/ornithine transport ATP-binding protein AotP	Transport of small molecules	ABC transporters
PA0893	argR	1.22101	2.12552e-05	-1.48484	0.000804106		0.000562394	HTH-type transcriptial regulator ArgR	Amino acid biosynthesis and metabolism; Transcriptial regulators
PA0894	PA0894	2.04535	1.18067e-08	1.2449	0.384473			Uncharacterized protein	Hypothetical, unclassified, unknown
PA0895	aruC	1.05615	0.143805	1.53666	2.45331e-09	-0.870697	0.481643	Succinylornithine transaminase/acetylornithine aminotransferase (ACOAT) (SOAT) (Succinylornithine aminotransferase) (EC 2.6.1.11) (EC 2.6.1.81)	Amino acid biosynthesis and metabolism	Arginine and proline metabolism;Metabolic pathways
PA0896	aruF	1.23211	1.04393e-05	-1.40172	0.00151799	1.93839	0.0166555	Arginine N-succinyltransferase subunit alpha (ARUAI) (EC 2.3.1.109) (AOST) (AST)	Amino acid biosynthesis and metabolism	Arginine and proline metabolism;Metabolic pathways
PA0897	aruG	1.65777	1.33132e-18	-1.0737	0.585239	-1.04239	0.980836	Arginine N-succinyltransferase subunit beta (EC 2.3.1.109) (AOST) (AST) (ARUAII)	Amino acid biosynthesis and metabolism	Arginine and proline metabolism;Metabolic pathways
PA0898	aruD	1.88782	1.2496e-33	1.0783	0.566296	1.78951	0.118476	N-succinylglutamate 5-semialdehyde dehydrogenase (EC 1.2.1.71) (Succinylglutamic semialdehyde dehydrogenase) (SGSD)	Amino acid biosynthesis and metabolism	Arginine and proline metabolism;Metabolic pathways
PA0899	aruB	2.5673	1.49642e-78	-1.07973	0.443749	1.41735	0.0193333	N-succinylarginine dihydrolase (EC 3.5.3.23)	Amino acid biosynthesis and metabolism	Arginine and proline metabolism;Metabolic pathways
PA0900	PA0900	-1.00976	0.891963	2.58218	3.25466e-18			Uncharacterized protein	Hypothetical, unclassified, unknown
PA0901	aruE	1.01699	0.732724	1.19931	0.044134	1.76676	0.00379426	Succinylglutamate desuccinylase (EC 3.5.1.96)	Amino acid biosynthesis and metabolism	Arginine and proline metabolism;Metabolic pathways
PA0902	PA0902	-2.08974	9.61806e-37	-1.27008	0.0186591	-0.868069	0.191795	Uncharacterized protein	Hypothetical, unclassified, unknown	Biosynthesis of amino acids;Biosynthesis of antibiotics;Glycine, serine and threine metabolism;Metabolic pathways;Microbial metabolism in diverse envirments
PA0903	alaS	-1.08079	0.0392633	-1.1943	0.0300303	-1.35156	0.235297	Alanine--tRNA ligase (EC 6.1.1.7) (Alanyl-tRNA synthetase) (AlaRS)	Transcripti, RNA processing and degradati; Translati, post-translatial modificati, degradati	Aminoacyl-tRNA biosynthesis
PA0904	lysC	-2.50368	6.52363e-108	-1.3576	0.000686958	-2.10185	0.0222067	Aspartokinase (EC 2.7.2.4) (Aspartate kinase)	Amino acid biosynthesis and metabolism	Biosynthesis of amino acids;Biosynthesis of antibiotics;Carb metabolism;Cysteine and methiine metabolism;Glycine, serine and threine metabolism;Lysine biosynthesis;Metabolic pathways;Microbial metabolism in diverse envirments;Mobactam biosynthesis
PA0906	PA0906	-1.50096	3.86062e-09	1.2606	0.0461036			Probable transcriptial regulator	Transcriptial regulators
PA0907	PA0907	1.26868	0.00192326	1.39549	0.058459			Uncharacterized protein	Hypothetical, unclassified, unknown
PA0908	PA0908	2.00158	8.10628e-05	-2.78654	1.99072e-05			Uncharacterized protein	Antibiotic resistance and susceptibility
PA0909	PA0909	1.87002	1.40746e-05	-2.59125	0.0192463			Uncharacterized protein	Related to phage, transpos, or plasmid; Membrane proteins
PA0910	PA0910	1.16967	0.287786	-4.48368	5.1012e-06			Uncharacterized protein	Hypothetical, unclassified, unknown
PA0911	PA0911	1.31307	0.119412	-2.46293	0.00740155			Uncharacterized protein	Hypothetical, unclassified, unknown
PA0912	PA0912	1.43098	0.036286	-1.08094	0.755524			Uncharacterized protein	Hypothetical, unclassified, unknown
PA0913	mgtE	-1.47076	1.1035e-15	-1.1498	0.0428678	-0.993462	0.771493	Magnesium transporter MgtE	Transport of small molecules
PA0914	PA0914	2.06909	5.76361e-07	1.19319	0.699403			Uncharacterized protein	Hypothetical, unclassified, unknown
PA0915	PA0915	2.16756	1.70091e-08	-1.19212	0.548057			Uncharacterized protein	Hypothetical, unclassified, unknown
PA0916	rimO	2.88829	1.59335e-65	1.80836	2.04554e-10	-1.54511	0.298317	Ribosomal protein S12 methylthiotransferase RimO (S12 MTTase) (S12 methylthiotransferase) (EC 2.8.4.4) (Ribosomal protein S12 (aspartate-C(3))-methylthiotransferase) (Ribosome maturati factor RimO)	Hypothetical, unclassified, unknown
PA0917	kup	3.57833	1.17434e-109	1.17582	0.169917			Probable potassium transport system protein kup	Transport of small molecules
PA0918	PA0918	-2.29658	6.04346e-29	-2.19324	2.38993e-23			Cytochrome b561	Energy metabolism
PA0919	PA0919	1.34925	1.34301e-06	2.08109	5.90825e-13	-0.921511	0.492073	Uncharacterized protein	Hypothetical, unclassified, unknown
PA0920	PA0920	1.21612	0.000705383	-1.20411	0.12546			Uncharacterized protein	Membrane proteins	Catiic antimicrobial peptide (CAMP) resistance;Two-compent system
PA0921	PA0921	-1.72981	1.35245e-12	-4.31531	7.36582e-27			Uncharacterized protein	Membrane proteins
PA0922	PA0922	-1.38851	1.99057e-05	-1.07611	0.802232			Uncharacterized protein	Hypothetical, unclassified, unknown
PA0923	dinB	-1.16766	0.0259302	-1.64113	0.00804932			DNA polymerase IV (Pol IV) (EC 2.7.7.7)	Adaptati, Protecti; DNA replicati, recombinati, modificati and repair
PA0924	PA0924	-1.50612	0.000643867	-1.17116	0.674342			Uncharacterized protein	Hypothetical, unclassified, unknown; Membrane proteins
PA0925	PA0925	-1.81039	2.41816e-15	-1.44706	0.0421851			Uncharacterized protein	Hypothetical, unclassified, unknown
PA0926	PA0926	-1.34817	4.0175e-05	-2.47914	6.44141e-12			Uncharacterized protein	Hypothetical, unclassified, unknown
PA0927	ldhA	1.10282	0.102741	-1.20628	0.224873			D-lactate dehydrogenase (Fermentative)	Energy metabolism; Central intermediary metabolism; Carb compound catabolism	Microbial metabolism in diverse envirments;Pyruvate metabolism
PA0928	gacS	1.2941	4.66836e-08	-1.18473	0.103311	1.60515	0.0274607	Histidine kinase (EC 2.7.13.3)	Two-compent regulatory systems	Biofilm formati;Two-compent system
PA0929	PA0929	27.5168	8.30423e-298	38.9715	3.71249e-114			Two-compent respse regulator	Transport of small molecules; Two-compent regulatory systems	Two-compent system
PA0930	PA0930	5.7058	1.05593e-137	8.23683	1.4482e-12			Two-compent sensor	Transport of small molecules; Two-compent regulatory systems	Two-compent system
PA0931	pirA	16.244	1.12354e-279	4.31509	2.28457e-08			Ferric enterobactin receptor PirA	Transport of small molecules	Two-compent system
PA0932	cysM	-1.26998	2.05511e-09	1.04387	0.587181	-1.79218	0.137612	Cysteine synthase B (CSase B) (EC 2.5.1.47) (O-acetylserine (thiol)-lyase B) (OAS-TL B) (O-acetylserine sulfhydrylase B)	Amino acid biosynthesis and metabolism	Biosynthesis of amino acids;Biosynthesis of antibiotics;Carb metabolism;Cysteine and methiine metabolism;Metabolic pathways;Microbial metabolism in diverse envirments;Sulfur metabolism
PA0933	ygcA	1.15893	0.000614242	-2.19108	2.92659e-10			23S rRNA (uracil(1939)-C(5))-methyltransferase RlmD (EC 2.1.1.190) (23S rRNA(m5U1939)-methyltransferase)	Translati, post-translatial modificati, degradati
PA0934	relA	1.36741	3.85474e-17	1.03581	0.628945	1.47	0.0967012	GTP pyrophosphokinase	Adaptati, Protecti	Purine metabolism
PA0935	PA0935	-1.18611	0.00137578	-1.0761	0.511506	-0.758661	0.536637	Uncharacterized protein	Hypothetical, unclassified, unknown	Metabolic pathways;Nicotinate and nicotinamide metabolism;Pantothenate and CoA biosynthesis;Purine metabolism;Pyrimidine metabolism
PA0936	lpxO2	-1.06939	0.197553	1.60678	4.92129e-07	-1.3395	0.0580417	Lipopolysaccharide biosynthetic protein LpxO2	Putative enzymes; Cell wall / LPS / capsule
PA0937	PA0937	1.28917	9.86248e-05	2.4538	6.14699e-23	-1.44271	0.410476	Uncharacterized protein	Hypothetical, unclassified, unknown
PA0938	PA0938	2.90948	1.22587e-146	1.56298	3.72757e-08	-0.83954	0.189538	Uncharacterized protein	Hypothetical, unclassified, unknown
PA0939	PA0939	1.36961	0.00355957	1.20156	0.673273			Uncharacterized protein	Hypothetical, unclassified, unknown
PA0940	PA0940	1.1661	0.0566392	-1.08455	0.764817			Uncharacterized protein	Hypothetical, unclassified, unknown
PA0941	PA0941	1.18998	0.0684122	2.20996	0.000191579			Uncharacterized protein	Hypothetical, unclassified, unknown
PA0942	PA0942	1.18876	0.00509977	1.01689	0.896714	OFF	1.15989e-06	Probable transcriptial regulator	Transcriptial regulators
PA0943	PA0943	-2.02593	5.16713e-46	-1.20288	0.0394781	-0.931905	0.770199	Uncharacterized protein	Protein secreti/export apparatus
PA0944	purN	1.34125	7.72833e-09	-2.23925	3.40941e-09	-1.98896	0.0103807	Phosphoribosylglycinamide formyltransferase (EC 2.1.2.2) (5'-phosphoribosylglycinamide transformylase) (GAR transformylase)	Nucleotide biosynthesis and metabolism	Biosynthesis of antibiotics;Metabolic pathways;e carb pool by folate;Purine metabolism
PA0945	purM	1.41914	7.69274e-14	-1.02268	0.79463	-3.49699	0.0583594	Phosphoribosylformylglycinamidine cyclo-ligase (EC 6.3.3.1) (AIR synthase) (AIRS) (Phosphoribosyl-aminoimidazole synthetase)	Nucleotide biosynthesis and metabolism	Biosynthesis of antibiotics;Metabolic pathways;Purine metabolism
PA0946	PA0946	-1.41834	5.79325e-14	1.03694	0.706333	1.51793	0.0441819	Uncharacterized protein	Hypothetical, unclassified, unknown
PA0947	PA0947	-1.69773	3.18961e-25	1.64668	9.99895e-09	-1.07368	0.983989	Uncharacterized protein	Hypothetical, unclassified, unknown
PA0948	PA0948	-2.24731	1.3631e-37	-1.58705	0.00720743			Uncharacterized protein	Hypothetical, unclassified, unknown
PA0949	wrbA	-1.46663	7.06591e-18	-1.1162	0.358014			NAD(P)H dehydrogenase (quine) (EC 1.6.5.2) (Flavoprotein WrbA) (NAD(P)H:quine oxidoreductase) (NQO)	Transcripti, RNA processing and degradati	Metabolic pathways;Ubiquine and other terpenoid-quine biosynthesis
PA0950	PA0950	-1.05499	0.304424	-1.20559	0.0472402	1.52693	0.229027	Arsenate reductase (EC 1.20.4.1)	Transport of small molecules; Adaptati, Protecti
PA0951	PA0951	1.0517	0.342563	-1.07619	0.579082			UPF0761 membrane protein PA0951	Transcripti, RNA processing and degradati
PA0952	PA0952	2.19073	1.22791e-15	1.41307	0.000879271			Uncharacterized protein	Hypothetical, unclassified, unknown
PA0953	PA0953	-1.39079	1.57251e-08	1.0266	0.796735	1.48842	0.177632	Probable thioredoxin	Putative enzymes
PA0954	acyP	1.04861	0.485854	-1.49314	0.000650379			Acylphosphatase (EC 3.6.1.7) (Acylphosphate phosphohydrolase)	Putative enzymes	Aminobenzoate degradati;Microbial metabolism in diverse envirments;Pyruvate metabolism
PA0955	PA0955	-1.09961	0.0363156	-1.46692	0.0304605	-1.40936	0.053877	Uncharacterized protein	Hypothetical, unclassified, unknown
PA0956	proS	-1.18072	9.50974e-05	1.25337	0.00129301	-1.26086	0.437669	Proline--tRNA ligase (EC 6.1.1.15) (Prolyl-tRNA synthetase) (ProRS)	Amino acid biosynthesis and metabolism; Translati, post-translatial modificati, degradati	Aminoacyl-tRNA biosynthesis
PA0957	PA0957	1.60518	7.02244e-07	1.76328	0.0327304			Uncharacterized protein	Hypothetical, unclassified, unknown
PA0958	oprD	-2.44713	1.93398e-97	-1.95268	1.71172e-26	1.41521	0.0439419	Porin D (EC 3.4.21.-) (Imipenem/basic amino acid-specific outer membrane pore) (Outer membrane protein D2)	Transport of small molecules	beta-Lactam resistance;Two-compent system
PA0959	PA0959	3.11202	1.65194e-135	1.69657	2.96826e-09	1.83185	0.0319941	Uncharacterized protein	Hypothetical, unclassified, unknown
PA0960	slyX	2.80663	4.01315e-56	1.3519	0.0153281			Protein SlyX homolog	Hypothetical, unclassified, unknown
PA0961	PA0961	-2.93088	4.9992e-28	1.8839	0.0519145	-1.21631	0.493023	Probable cold-shock protein	Transcriptial regulators
PA0962	PA0962	-3.64796	0	-1.24569	0.00304671	2.44655	0.000807568	Probable dna-binding stress protein	Adaptati, Protecti
PA0963	aspS	1.22789	1.49351e-08	0.998335	0.979386	-1.39822	0.405636	Aspartate--tRNA(Asp/Asn) ligase (EC 6.1.1.23) (Aspartyl-tRNA synthetase) (AspRS) (N-discriminating aspartyl-tRNA synthetase) (ND-AspRS)	Transcripti, RNA processing and degradati; Translati, post-translatial modificati, degradati	Aminoacyl-tRNA biosynthesis
PA0964	pmpR	1.01854	0.640514	-1.0092	0.908489	-2.00938	0.174304	Transcriptial regulatory protein PmpR	Hypothetical, unclassified, unknown
PA0965	ruvC	-1.3092	4.7974e-07	-1.19799	0.21632			Crossover juncti endodeoxyribuclease RuvC (EC 3.1.22.4) (Holliday juncti nuclease RuvC) (Holliday juncti resolvase RuvC)	DNA replicati, recombinati, modificati and repair	Homologous recombinati
PA0966	ruvA	-1.28748	1.06735e-08	1.33164	0.0238063	-0.95204	0.572815	Holliday juncti ATP-dependent DNA helicase RuvA (EC 3.6.4.12)	DNA replicati, recombinati, modificati and repair	Homologous recombinati
PA0967	ruvB	-1.18436	0.000152404	1.41737	0.000583539	-0.915404	0.312249	Holliday juncti ATP-dependent DNA helicase RuvB (EC 3.6.4.12)	DNA replicati, recombinati, modificati and repair	Homologous recombinati
PA0968	PA0968	1.33355	1.49666e-11	1.54832	1.02819e-05			Uncharacterized protein	Hypothetical, unclassified, unknown	Benzoate degradati;Metabolic pathways;Microbial metabolism in diverse envirments;Ubiquine and other terpenoid-quine biosynthesis
PA0969	tolQ	1.09329	0.0330128	1.97964	7.01712e-17	-0.925601	0.549215	Protein TolQ	Membrane proteins; Transport of small molecules	Microbial metabolism in diverse envirments
PA0970	tolR	1.05445	0.250111	1.84437	3.40033e-05	-0.913777	0.627131	Protein TolR	Transport of small molecules
PA0971	tolA	1.16046	0.000533955	2.05348	6.11101e-11	-0.951231	0.660973	Protein TolA	Membrane proteins; Transport of small molecules
PA0972	tolB	-1.4889	3.30914e-23	-1.16927	0.118574	-1.18385	0.63118	Protein TolB	Transport of small molecules
PA0973	oprL	-1.56058	3.01182e-30	1.00907	0.902923	-1.01169	0.597963	Peptidoglycan-associated lipoprotein	Membrane proteins; Transport of small molecules
PA0974	PA0974	-1.21209	0.00933388	1.21415	0.0379165	-1.95986	0.0706884	Uncharacterized protein	Hypothetical, unclassified, unknown
PA0975	queE	1.52087	7.33843e-05	-1.6098	0.00725371			7-carboxy-7-deazaguanine synthase (CDG synthase) (EC 4.3.99.3) (Queuosine biosynthesis protein QueE)	Putative enzymes	Folate biosynthesis;Metabolic pathways
PA0976	queC	2.3027	4.56227e-18	1.7001	0.00173972	OFF	0.000322664	7-cyano-7-deazaguanine synthase (EC 6.3.4.20) (7-cyano-7-carbaguanine synthase) (PreQ(0) synthase) (Queuosine biosynthesis protein QueC)	Hypothetical, unclassified, unknown	Folate biosynthesis;Metabolic pathways
PA0977	PA0977	-1.33388	0.452034	-1.02403	0.965253			Uncharacterized protein	Hypothetical, unclassified, unknown
PA0978	PA0978	1.14547	0.384043	1.01384	0.980572			Uncharacterized protein	Related to phage, transpos, or plasmid
PA0979	PA0979	1.69903	0.000814021	-1.69473	0.105541			Uncharacterized protein	Related to phage, transpos, or plasmid
PA0980	PA0980	2.33314	4.34573e-05	1.10857	0.696353			Uncharacterized protein	Hypothetical, unclassified, unknown
PA0981	PA0981	1.84033	2.5493e-14	2.30182	5.54676e-11	1.80203	0.176034	Uncharacterized protein	Hypothetical, unclassified, unknown
PA0982	PA0982	2.24851	9.71656e-28	2.51438	4.13396e-08			Uncharacterized protein	Hypothetical, unclassified, unknown
PA0983	PA0983	3.40999	9.9226e-34	1.83195	0.000108581			Uncharacterized protein	Hypothetical, unclassified, unknown
PA0984	PA0984	1.78153	1.01824e-10	1.85009	8.3606e-05			Colicin immunity protein	Membrane proteins; Secreted Factors (toxins, enzymes, alginate)
PA0985	pyoS5	-1.92766	5.01284e-09	-1.95036	0.00117267			Pyocin S5	Membrane proteins; Secreted Factors (toxins, enzymes, alginate)
PA0986	PA0986	1.51348	0.0199982	2.84778	0.0639605			Uncharacterized protein	Related to phage, transpos, or plasmid
PA0987	PA0987	1.09951	0.647317	1.39854	0.556138			Uncharacterized protein	Related to phage, transpos, or plasmid
PA0988	PA0988	-1.11513	0.0560455	-1.19095	0.126517			Uncharacterized protein	Hypothetical, unclassified, unknown
PA0989	PA0989	-1.77275	0.000273874	1.03039	0.92904			Uncharacterized protein	Hypothetical, unclassified, unknown
PA0990	PA0990	1.22813	0.127191	1.70942	0.0420395			Uncharacterized protein	Hypothetical, unclassified, unknown
PA0991	PA0991	-1.00827	0.921675	1.26489	0.135887			Uncharacterized protein	Two-compent regulatory systems
PA0992	cupC1	-1.13434	0.102146	1.26597	0.311047			Fimbrial subunit CupC1	Motility & Attachment
PA0993	cupC2	1.61855	0.0802916	-1.93101	0.203305			Chapere CupC2	Motility & Attachment; Chaperes & heat shock proteins
PA0994	cupC3	1.59227	1.22128e-08	1.83085	0.0134715			Usher CupC3	Motility & Attachment
PA0995	ogt	-1.06351	0.312484	1.48749	0.00155495			Methylated-DNA--protein-cysteine methyltransferase (EC 2.1.1.63) (6-O-methylguanine-DNA methyltransferase) (O-6-methylguanine-DNA-alkyltransferase)	DNA replicati, recombinati, modificati and repair
PA0996	pqsA	3.37166	9.21929e-195	-1.68378	3.42544e-15	3.33164	0.00570926	Anthranilate--CoA ligase (EC 6.2.1.32)	Biosynthesis of cofactors, prosthetic groups and carriers	Biofilm formati;Biosynthesis of antibiotics;Phenazine biosynthesis;Quorum sensing
PA0997	pqsB	4.69206	7.96404e-305	-1.58074	2.76533e-11	5.60096	6.84963e-05	PqsB	Biosynthesis of cofactors, prosthetic groups and carriers	Biofilm formati;Biosynthesis of antibiotics;Phenazine biosynthesis;Quorum sensing
PA0998	pqsC	5.02912	5.13623e-272	-1.41168	6.68518e-07	4.28138	0.000313481	PqsC	Biosynthesis of cofactors, prosthetic groups and carriers	Biofilm formati;Biosynthesis of antibiotics;Phenazine biosynthesis;Quorum sensing
PA0999	pqsD	5.36049	0	-2.36917	2.662e-22	4.7204	0.00112271	2-heptyl-4(1H)-quinole synthase PqsD (PqsD) (EC 2.3.1.230)	Biosynthesis of cofactors, prosthetic groups and carriers	Biofilm formati;Biosynthesis of antibiotics;Phenazine biosynthesis;Quorum sensing
PA1000	pqsE	5.55758	2.09488e-224	-1.58097	5.20428e-06		0.000131127	Uncharacterized protein PA1000	Biosynthesis of cofactors, prosthetic groups and carriers	Biofilm formati;Biosynthesis of antibiotics;Phenazine biosynthesis;Quorum sensing
PA1001	phnA	4.9411	1.95289e-249	-2.95169	1.17838e-39	-0.763954	0.508567	Anthranilate synthase compent 1, pyocyanine specific (AS) (ASI) (EC 4.1.3.27)	Adaptati, Protecti	Biofilm formati;Biosynthesis of amino acids;Biosynthesis of antibiotics;Metabolic pathways;Phenazine biosynthesis;Phenylalanine, tyrosine and tryptophan biosynthesis;Quorum sensing
PA1002	phnB	4.90136	NA	-2.66304	1.04612e-20			Anthranilate synthase compent 2, pyocyanine specific (AS) (ASII) (EC 4.1.3.27) (Anthranilate synthase, GATase compent) (Anthranilate synthase, glutamine amidotransferase compent)	Amino acid biosynthesis and metabolism; Adaptati, Protecti	Biofilm formati;Biosynthesis of amino acids;Biosynthesis of antibiotics;Metabolic pathways;Phenazine biosynthesis;Phenylalanine, tyrosine and tryptophan biosynthesis;Quorum sensing
PA1003	mvfR			2.00726	7.45606e-14			Transcriptial regulator MvfR	Biosynthesis of cofactors, prosthetic groups and carriers; Transcriptial regulators	Biofilm formati;Quorum sensing
PA1004	nadA	1.52613	1.1484e-18	1.84879	3.10662e-15	-1.82281	0.086881	Quinolinate synthase A (EC 2.5.1.72)	Amino acid biosynthesis and metabolism; Biosynthesis of cofactors, prosthetic groups and carriers	Metabolic pathways;Nicotinate and nicotinamide metabolism
PA1005	PA1005	-1.30676	6.07666e-10	1.2341	0.0315566	-0.7463	0.662151	Putative beta-barrel assembly-enhancing protease (EC 3.4.-.-)	Hypothetical, unclassified, unknown
PA1006	PA1006	-1.44555	0.00122129	1.2779	0.0520567			Uncharacterized protein	Hypothetical, unclassified, unknown
PA1007	PA1007	-1.29822	2.84801e-05	-1.32685	0.0627761			Uncharacterized protein	Membrane proteins
PA1008	bcp	-1.36618	4.05975e-12	-2.24234	9.42241e-13	1.47109	0.0152387	Bacterioferritin comigratory protein	Adaptati, Protecti
PA1009	PA1009	-2.70268	1.9437e-50	-1.14083	0.140642	-1.49846	0.178117	Uncharacterized protein	Hypothetical, unclassified, unknown
PA1010	dapA	-1.2601	2.4731e-08	1.23846	0.00933122	-1.69577	0.087149	4-hydroxy-tetrahydrodipicolinate synthase (HTPA synthase) (EC 4.3.3.7)	Amino acid biosynthesis and metabolism	Biosynthesis of amino acids;Biosynthesis of antibiotics;Lysine biosynthesis;Metabolic pathways;Microbial metabolism in diverse envirments;Mobactam biosynthesis
PA1011	PA1011	1.08156	0.0269019	-1.25354	0.00371952	-1.12656	0.741005	Uncharacterized protein	Hypothetical, unclassified, unknown
PA1012	PA1012	-1.013	0.774026	1.27997	0.0332417			Uncharacterized protein	Hypothetical, unclassified, unknown
PA1013	purC	-1.48631	4.07132e-18	9.8013	5.35116e-18	-1.44249	0.289488	Phosphoribosylaminoimidazole-succinocarboxamide synthase (EC 6.3.2.6) (SAICAR synthetase)	Nucleotide biosynthesis and metabolism	Biosynthesis of antibiotics;Metabolic pathways;Purine metabolism
PA1014	PA1014	1.54681	6.26586e-16	1.74488	3.646e-10	-3.14217	0.000969814	Probable glycosyl transferase	Putative enzymes
PA1015	PA1015	-2.4227	4.17963e-25	-1.79263	0.00119558	-1.5916	0.0334593	Probable transcriptial regulator	Transcriptial regulators
PA1016	PA1016	-1.55472	2.2996e-10	-3.39665	9.36357e-09			Uncharacterized protein	Hypothetical, unclassified, unknown
PA1017	pauA	-1.27901	0.00119776	-2.45501	0.000148167			Pimeloyl-CoA synthetase	Biosynthesis of cofactors, prosthetic groups and carriers
PA1018	PA1018	-2.08087	1.2014e-07	-2.38909	0.0149262			Uncharacterized protein	Hypothetical, unclassified, unknown
PA1019	mucK	-2.07894	1.21599e-05	-2.69635	0.0353146			Cis,cis-mucate transporter MucK	Membrane proteins; Transport of small molecules
PA1020	PA1020	-1.27629	0.00131194	-1.04286	0.773273			Probable acyl-CoA dehydrogenase	Fatty acid and phospholipid metabolism; Carb compound catabolism
PA1021	PA1021	-1.18732	0.156496	-2.44653	5.52911e-05			Probable enoyl-CoA hydratase/isomerase	Putative enzymes
PA1022	PA1022	-1.21641	0.0111487	-1.8134	0.000628744			Probable acyl-CoA dehydrogenase	Putative enzymes
PA1023	PA1023	-1.38739	8.03665e-05	1.11156	0.512745	1.60445	0.0163096	Probable short-chain dehydrogenase	Putative enzymes
PA1024	PA1024	-1.16204	0.0410967	-1.20493	0.402845			Nitrate mooxygenase (EC 1.13.12.16) (Nitroalkane oxidase)	Hypothetical, unclassified, unknown	Nitrogen metabolism
PA1025	PA1025	-1.02156	0.871466	-1.23347	0.603456			Probable porin	Membrane proteins; Transport of small molecules
PA1026	PA1026	-1.01242	0.894088	1.33875	0.0765661			Uncharacterized protein	Hypothetical, unclassified, unknown
PA1027	PA1027	2.08594	4.29171e-26	-1.09798	0.405963		3.67635e-05	Probable aldehyde dehydrogenase	Putative enzymes	Arginine and proline metabolism;Ascorbate and aldarate metabolism;beta-Alanine metabolism;Biosynthesis of antibiotics;Carbapenem biosynthesis;Chloroalkane and chloroalkene degradati;Fatty acid degradati;Glycerolipid metabolism;Glycolysis / Gluceogenesis;Limene and pinene degradati;Lysine degradati;Metabolic pathways;Microbial metabolism in diverse envirments;Pyruvate metabolism;Tryptophan metabol…
PA1028	PA1028	2.45984	2.77044e-29	1.40411	0.149693			Probable oxidoreductase	Putative enzymes
PA1029	PA1029	-1.1782	0.00904762	1.19009	0.171847			Uncharacterized protein	Hypothetical, unclassified, unknown
PA1030	PA1030	-1.25078	0.000204901	-1.1502	0.330098			Uncharacterized protein	Hypothetical, unclassified, unknown
PA1031	rmuC	1.58153	5.36584e-19	-1.20619	0.162607			DNA recombinati protein RmuC homolog	Hypothetical, unclassified, unknown
PA1032	quiP	1.7439	2.37239e-36	1.43459	0.000486464	-0.957683	0.506998	Acyl-homoserine lacte acylase QuiP (AHL acylase QuiP) (Acyl-HSL acylase QuiP) (EC 3.5.1.97) (Quorum signal utilizati and inactivati protein) [Cleaved into: Acyl-homoserine lacte acylase QuiP subunit alpha (Acyl-HSL acylase QuiP subunit alpha); Acyl-homoserine lacte acylase QuiP subunit beta (Acyl-HSL acylase QuiP subunit beta)]	Carb compound catabolism; Putative enzymes; Antibiotic resistance and susceptibility
PA1033	PA1033	-1.14347	0.0492411	1.38183	0.000341761	3.72203	0.00973949	Probable glutathie S-transferase	Putative enzymes
PA1034	PA1034	-1.52657	1.05093e-07	1.20565	0.103186			Uncharacterized protein	Hypothetical, unclassified, unknown
PA1035	PA1035	-1.56785	2.58445e-14	-1.27091	0.0955423			Uncharacterized protein	Hypothetical, unclassified, unknown
PA1036	PA1036	1.46819	2.03543e-12	-1.48764	6.47877e-05	1.4792	0.134336	Uncharacterized protein	Hypothetical, unclassified, unknown
PA1037	PA1037	-1.43646	0.000196999	-1.09304	0.624902			Uncharacterized protein	Hypothetical, unclassified, unknown
PA1038	PA1038	-1.45005	9.22437e-08	2.12122	0.00289505			Uncharacterized protein	Hypothetical, unclassified, unknown
PA1039	PA1039	-1.40079	2.96309e-09	-1.65933	0.000352335	OFF	1.27744e-05	UPF0225 protein PA1039	Hypothetical, unclassified, unknown
PA1040	PA1040	-1.37474	1.25471e-05	1.22288	0.0722448			Uncharacterized protein	Hypothetical, unclassified, unknown
PA1041	PA1041	18.5331	0	2.06861	1.12987e-19	6.25488	0.0021502	Probable outer membrane protein	Membrane proteins; Transport of small molecules
PA1042	PA1042	2.80625	1.0919e-51	-1.5434	0.00246979			Uncharacterized protein	Membrane proteins
PA1043	PA1043	1.79368	1.52007e-20	-1.63998	7.96825e-06	-1.18738	0.187352	Uncharacterized protein	Hypothetical, unclassified, unknown
PA1044	PA1044	-1.31737	0.0253125	-1.64791	0.00528922			Uncharacterized protein	Membrane proteins
PA1045	PA1045	1.00937	0.845642	-1.39174	0.00614926			Uncharacterized protein	Putative enzymes
PA1046	PA1046	1.22898	7.19729e-05	-1.51535	0.0049704			Uncharacterized protein	Putative enzymes
PA1047	PA1047	-1.03107	0.535636	1.67156	1.42087e-07	1.58309	0.11094	Probable esterase	Putative enzymes
PA1048	PA1048	3.54299	2.79868e-238	3.08678	5.37157e-44	-1.71123	0.200163	Probable outer membrane protein	Membrane proteins; Transport of small molecules
PA1049	pdxH	-2.60804	1.69005e-104	-1.90846	6.11194e-09	1.6814	0.019523	Pyridoxine/pyridoxamine 5'-phosphate oxidase (EC 1.4.3.5) (PNP/PMP oxidase) (PNPOx) (Pyridoxal 5'-phosphate synthase)	Biosynthesis of cofactors, prosthetic groups and carriers	Metabolic pathways;Microbial metabolism in diverse envirments;Vitamin B6 metabolism
PA1050	PA1050	-2.84784	4.41454e-40	-1.89768	4.6668e-07			Uncharacterized protein	Hypothetical, unclassified, unknown
PA1051	PA1051	-1.98325	1.73729e-13	3.53304	2.82181e-12			Probable transporter	Membrane proteins; Transport of small molecules
PA1052	PA1052	-1.32465	0.00047748	-1.11105	0.598755			Uncharacterized protein	Hypothetical, unclassified, unknown	Biosynthesis of antibiotics;Glycerolipid metabolism;Glycine, serine and threine metabolism;Glyoxylate and dicarboxylate metabolism;Metabolic pathways;Microbial metabolism in diverse envirments
PA1053	PA1053	1.31541	6.38367e-15	-1.03438	0.672389	-0.75605	0.13922	Uncharacterized protein	Membrane proteins
PA1054	shaA	1.1916	0.000484298	-2.20718	3.02186e-20			Probable NADH dehydrogenase	Membrane proteins; Putative enzymes; Transport of small molecules
PA1055	shaB	1.36301	1.02043e-05	-1.19151	0.219007			Uncharacterized protein	Membrane proteins; Transport of small molecules
PA1056	shaC	1.44193	4.90395e-10	-1.53442	0.0145452			Probable NADH dehydrogenase	Membrane proteins; Putative enzymes; Transport of small molecules
PA1057	shaD	1.41768	3.73211e-07	1.01769	0.925537			Uncharacterized protein	Membrane proteins; Transport of small molecules
PA1058	shaE	1.13856	0.102905	1.16056	0.414782			Uncharacterized protein	Membrane proteins; Transport of small molecules
PA1059	shaF	1.1483	0.0431528	1.67982	0.00207175			Uncharacterized protein	Membrane proteins; Transport of small molecules
PA1060	PA1060	2.22006	1.63061e-38	1.50996	9.26738e-05			Uncharacterized protein	Membrane proteins
PA1061	PA1061	1.65812	5.22524e-26	1.33694	0.00356659	3.47191	0.000147309	Uncharacterized protein	Putative enzymes	Biosynthesis of amino acids;Biosynthesis of antibiotics;Carb metabolism;Cysteine and methiine metabolism;Metabolic pathways;Microbial metabolism in diverse envirments;Sulfur metabolism
PA1062	PA1062	1.94716	4.18474e-30	1.20588	0.175217			Uncharacterized protein	Putative enzymes
PA1063	PA1063	2.13361	3.70303e-28	-1.68193	0.143111			Uncharacterized protein	Hypothetical, unclassified, unknown
PA1064	PA1064	-2.82096	3.60626e-81	-1.11297	0.229557	1.70515	0.106452	Uncharacterized protein	Hypothetical, unclassified, unknown
PA1065	PA1065	2.18471	3.34937e-21	1.06261	0.65543			Uncharacterized protein	Hypothetical, unclassified, unknown
PA1066	PA1066	2.3295	1.09017e-28	-2.24575	6.08391e-10	2.22509	0.00677885	Probable short-chain dehydrogenase	Putative enzymes
PA1067	PA1067	-1.90418	4.12034e-12	-1.29008	0.237374			Probable transcriptial regulator	Transcriptial regulators
PA1068	PA1068	-1.46403	1.70058e-13	-2.1937	5.28658e-14	-1.70138	0.187327	Probable heat shock protein (Hsp90 family)	Chaperes & heat shock proteins
PA1069	PA1069	-2.40055	1.85711e-99	-2.3897	1.70168e-23	-0.984282	0.452979	Uncharacterized protein	Hypothetical, unclassified, unknown
PA1070	braG	-2.02606	2.67439e-38	-2.40811	1.97417e-07	1.41891	0.179145	High-affinity branched-chain amino acid transport ATP-binding protein BraG	Transport of small molecules	ABC transporters;Quorum sensing
PA1071	braF	-1.82646	2.42879e-31	-4.20442	7.20759e-18	-0.922032	0.610188	High-affinity branched-chain amino acid transport ATP-binding protein BraF	Transport of small molecules	ABC transporters;Quorum sensing
PA1072	braE	-2.49149	2.48173e-75	-5.05087	1.75759e-25			High-affinity branched-chain amino acid transport system permease protein BraE	Membrane proteins; Transport of small molecules	ABC transporters;Quorum sensing
PA1073	braD	-4.33476	5.74441e-138	-2.52675	5.33867e-09			High-affinity branched-chain amino acid transport system permease protein BraD	Membrane proteins; Transport of small molecules	ABC transporters;Quorum sensing
PA1074	braC	-1.86179	1.74367e-43	-1.45591	1.36161e-06	1.98574	0.00949161	Leucine-, isoleucine-, valine-, threine-, and alanine-binding protein (LIVAT-BP) (Leu/Ile/Val/Thr/Ala-binding protein)	Transport of small molecules	ABC transporters;Quorum sensing
PA1075	PA1075	1.14731	0.042767	-1.46283	0.0105053			Uncharacterized protein	Hypothetical, unclassified, unknown
PA1076	PA1076	-2.50492	7.24785e-64	-1.09828	0.253847	2.0381	0.142395	Uncharacterized protein	Hypothetical, unclassified, unknown
PA1077	flgB	-2.16312	7.87944e-42	-3.36507	1.79844e-26			Flagellar basal body rod protein FlgB	Cell wall / LPS / capsule; Motility & Attachment	Flagellar assembly
PA1078	flgC	-2.1577	1.03944e-40	-4.90624	2.40676e-25			Flagellar basal-body rod protein FlgC	Cell wall / LPS / capsule; Motility & Attachment	Flagellar assembly
PA1079	flgD	-1.46598	9.35753e-15	-2.5729	1.97354e-14			Basal-body rod modificati protein FlgD	Cell wall / LPS / capsule; Motility & Attachment	Flagellar assembly
PA1080	flgE	-1.46934	5.1155e-22	-1.90722	7.09903e-14	1.45735	0.00713524	Flagellar hook protein FlgE	Cell wall / LPS / capsule; Motility & Attachment	Flagellar assembly
PA1081	flgF	-1.797	4.78329e-35	-4.62039	1.03046e-37			Flagellar basal-body rod protein FlgF	Cell wall / LPS / capsule; Motility & Attachment	Flagellar assembly
PA1082	flgG	-1.66	7.30336e-29	-1.7995	1.5246e-11		0.000169989	Flagellar basal-body rod protein FlgG (Distal rod protein)	Cell wall / LPS / capsule; Motility & Attachment	Flagellar assembly
PA1083	flgH	-1.52672	7.85819e-15	-2.21049	3.81413e-08	2	1	Flagellar L-ring protein (Basal body L-ring protein)	Cell wall / LPS / capsule; Motility & Attachment	Flagellar assembly
PA1084	flgI	-1.2136	3.46885e-05	-3.95338	1.80665e-16	2.13114	0.22597	Flagellar P-ring protein (Basal body P-ring protein)	Cell wall / LPS / capsule; Motility & Attachment	Flagellar assembly
PA1085	flgJ	-1.26781	1.09433e-07	-5.54658	4.9239e-26			Peptidoglycan hydrolase FlgJ (EC 3.2.1.-) (Muramidase FlgJ)	Cell wall / LPS / capsule; Motility & Attachment
PA1086	flgK	-1.27229	2.07524e-09	-2.01512	5.20382e-12	3.07254	0.146463	Flagellar hook-associated protein 1 FlgK	Cell wall / LPS / capsule; Motility & Attachment	Flagellar assembly
PA1087	flgL	-1.1335	0.004524	-1.69716	6.39533e-11	2.52903	0.136448	Flagellar hook-associated protein type 3 FlgL	Cell wall / LPS / capsule; Motility & Attachment	Flagellar assembly
PA1088	PA1088	1.20053	2.72887e-05	-1.04177	0.713538			Uncharacterized protein	Hypothetical, unclassified, unknown
PA1089	PA1089	1.13706	0.0141171	-2.19977	2.32575e-10		6.8545e-05	Uncharacterized protein	Hypothetical, unclassified, unknown
PA1090	PA1090	1.12706	0.0435309	-1.9182	0.000150693	2	1	Uncharacterized protein	Hypothetical, unclassified, unknown
PA1091	fgtA	1.10277	0.0478666	-3.278	5.50676e-42	2.41735	0.0343125	Flagellar glycosyl transferase, FgtA	Hypothetical, unclassified, unknown
PA1092	fliC	1.0036	0.92271	-1.28856	0.000115944	2.43912	0.00420978	B-type flagellin	Motility & Attachment	Flagellar assembly;Two-compent system
PA1093	PA1093	1.36931	1.47705e-13	1.14339	0.148465			Uncharacterized protein	Hypothetical, unclassified, unknown
PA1094	fliD	1.27836	5.40971e-13	-1.02902	0.676386	2.46306	0.00110987	B-type flagellar hook-associated protein 2 (HAP2) (Filament cap protein) (Flagellar cap protein)	Cell wall / LPS / capsule; Motility & Attachment	Flagellar assembly
PA1095	fliS	-1.18202	3.65713e-05	-3.15803	2.48565e-29	-1.24519	0.714442	B-type flagellar protein FliS	Hypothetical, unclassified, unknown	Flagellar assembly
PA1096	PA1096	-1.34561	6.67525e-08	-3.63005	5.47707e-27		0.00153295	Uncharacterized protein	Hypothetical, unclassified, unknown
PA1097	fleQ	-1.40229	1.86442e-12	1.11594	0.0906151	1.48057	0.137877	Transcriptial regulator FleQ	Motility & Attachment; Transcriptial regulators	Biofilm formati;Two-compent system
PA1098	fleS	-1.71669	3.02051e-24	-3.53397	9.09946e-24			Two-compent sensor	Two-compent regulatory systems	Two-compent system
PA1099	fleR	-1.6687	2.01754e-21	-3.20815	3.36088e-21	OFF	2.31106e-05	Two-compent respse regulator	Motility & Attachment; Transcriptial regulators; Two-compent regulatory systems	Two-compent system
PA1100	fliE	-1.84358	2.00689e-20	-1.57661	0.000346725			Flagellar hook-basal body complex protein FliE	Cell wall / LPS / capsule; Motility & Attachment	Flagellar assembly
PA1101	fliF	-1.57081	2.73562e-30	-2.91144	3.88076e-13	1.66061	0.201177	Flagellar M-ring protein	Cell wall / LPS / capsule; Motility & Attachment	Flagellar assembly
PA1102	fliG	-1.07609	0.113825	1.0256	0.767022	-1.33226	0.177524	Flagellar motor switch protein FliG	Cell wall / LPS / capsule; Motility & Attachment	Bacterial chemotaxis;Flagellar assembly
PA1103	PA1103	1.00655	0.87927	-1.43961	0.00834798	-0.82559	0.0505689	Probable flagellar assembly protein	Cell wall / LPS / capsule; Motility & Attachment	Flagellar assembly
PA1104	fliI	-1.15643	0.0552459	-2.42452	1.06033e-08	2	1	Flagellum-specific ATP synthase (EC 3.6.3.14)	Energy metabolism; Motility & Attachment	Flagellar assembly
PA1105	fliJ	-1.12982	0.168258	-2.25489	0.0486086			Flagellar protein FliJ	Cell wall / LPS / capsule; Motility & Attachment	Flagellar assembly
PA1106	PA1106	2.2025	3.42041e-30	2.38188	2.7255e-18			Uncharacterized protein	Hypothetical, unclassified, unknown
PA1107	RoeA	4.60468	1.1734e-87	6.79961	1.56172e-55			Uncharacterized protein	Motility & Attachment	Biofilm formati
PA1108	PA1108	-1.17992	0.693516	1.73345	0.329172			Probable major facilitator superfamily (MFS) transporter	Membrane proteins; Transport of small molecules
PA1109	PA1109	-1.07286	0.433724	1.07068	0.780242			Probable transcriptial regulator	Transcriptial regulators
PA1110	PA1110	-1.04638	0.473701	1.19311	0.125926			Uncharacterized protein	Hypothetical, unclassified, unknown
PA1111	PA1111	3.40623	1.62079e-11	-1.0829	0.760074			Uncharacterized protein	Hypothetical, unclassified, unknown
PA1112	PA1112	2.65922	1.20704e-50	-1.58261	1.06779e-06		8.44965e-05	Uncharacterized protein	Hypothetical, unclassified, unknown
PA1113	PA1113	1.28589	0.000577761	-1.22583	0.371016			Probable ATP-binding/permease fusi ABC transporter	Membrane proteins; Transport of small molecules
PA1114	PA1114	1.84242	8.62408e-13	-1.21801	0.335124			Uncharacterized protein	Hypothetical, unclassified, unknown
PA1115	PA1115	1.01527	0.789072	1.09211	0.455229			Uncharacterized protein	Membrane proteins
PA1116	PA1116	1.46484	1.32703e-07	1.03632	0.786574	OFF	4.50663e-05	Uncharacterized protein	Hypothetical, unclassified, unknown
PA1117	PA1117	1.77873	2.70824e-19	1.86206	5.68963e-11			Uncharacterized protein	Hypothetical, unclassified, unknown
PA1118	PA1118	6.46321	5.57922e-235	2.76608	5.92752e-27			Uncharacterized protein	Membrane proteins
PA1119	yfiB	1.35638	3.07159e-08	1.1843	0.141042	2.37434	0.00132558	YfiB	Membrane proteins; Cell wall / LPS / capsule
PA1120	tpbB	2.22203	1.47754e-53	1.06357	0.586045			Diguanylate cyclase TpbB	Cell wall / LPS / capsule; Nucleotide biosynthesis and metabolism; Motility & Attachment; Membrane proteins	Biofilm formati
PA1121	yfiR	3.70493	1.24295e-107	1.93313	2.44078e-07			YfiR	Cell wall / LPS / capsule
PA1122	PA1122	1.16585	0.00249434	1.44634	0.000166642		3.45758e-05	Peptide deformylase (EC 3.5.1.88)	Translati, post-translatial modificati, degradati
PA1123	PA1123	1.56598	5.26628e-22	-1.02953	0.749167		0.000321941	Uncharacterized protein	Hypothetical, unclassified, unknown
PA1124	dgt	1.02521	0.573152	1.28622	0.0343361	2.81804	0.00554412	Probable deoxyguanosinetriphosphate triphosphohydrolase (dGTP triphosphohydrolase) (dGTPase) (EC 3.1.5.1)	Nucleotide biosynthesis and metabolism	Purine metabolism
PA1125	cobB1	1.40123	3.06279e-07	-1.8491	0.000933085			NAD-dependent protein deacylase 1 (EC 3.5.1.-) (Regulatory protein SIR2 homolog 1)	Biosynthesis of cofactors, prosthetic groups and carriers
PA1126	PA1126	1.04804	0.499141	-1.04225	0.748263			Uncharacterized protein	Membrane proteins
PA1127	PA1127	1.42809	1.8477e-07	1.44859	2.83685e-05	-0.875284	0.438854	Probable oxidoreductase	Adaptati, Protecti; Putative enzymes
PA1128	PA1128	-1.67204	6.98541e-10	-1.14518	0.367827			Probable transcriptial regulator	Transcriptial regulators
PA1129	fosA	-1.53384	3.86582e-06	-1.82754	0.00845841			Glutathie transferase FosA (EC 2.5.1.18) (Fosfomycin resistance protein)	Related to phage, transpos, or plasmid; Antibiotic resistance and susceptibility
PA1130	rhlC	28.9378	0	6.48489	1.24696e-110			Rhamnosyltransferase 2	Cell wall / LPS / capsule; Adaptati, Protecti	Biofilm formati;Quorum sensing
PA1131	PA1131	28.0936	0	5.28894	3.7352e-62			Probable major facilitator superfamily (MFS) transporter	Membrane proteins; Antibiotic resistance and susceptibility; Transport of small molecules
PA1132	PA1132	-2.35604	3.11204e-24	1.31368	0.157081			Uncharacterized protein	Hypothetical, unclassified, unknown
PA1133	PA1133	1.29794	0.0358029	1.13114	0.726435			Uncharacterized protein	Hypothetical, unclassified, unknown
PA1134	PA1134	1.69506	0.0105929	0.995931	0.989089			Uncharacterized protein	Hypothetical, unclassified, unknown
PA1135	hchA	2.89269	7.48995e-68	3.51905	2.07353e-42	4.75582	0.000412205	Protein deglycase HchA (EC 3.1.2.-) (EC 3.5.1.-)	Hypothetical, unclassified, unknown	Microbial metabolism in diverse envirments;Pyruvate metabolism
PA1136	PA1136	1.43893	2.70149e-05	-1.07259	0.73386			Probable transcriptial regulator	Transcriptial regulators
PA1137	PA1137	-1.27809	0.076765	-1.17765	0.599365			Probable oxidoreductase	Putative enzymes
PA1138	PA1138	-2.31248	1.98945e-14	-2.14627	0.00127984			Probable transcriptial regulator	Transcriptial regulators
PA1139	PA1139	-1.30719	0.00016159	-2.02008	1.57132e-06	1.64542	0.0405677	Uncharacterized protein	Hypothetical, unclassified, unknown
PA1140	PA1140	-1.10106	0.126397	-1.16806	0.346101			Uncharacterized protein	Hypothetical, unclassified, unknown	Microbial metabolism in diverse envirments;Purine metabolism
PA1141	PA1141	-1.26457	0.0135257	1.08332	0.683896			Probable transcriptial regulator	Transcriptial regulators
PA1142	PA1142	1.26973	0.000252633	-1.09526	0.609683			Probable transcriptial regulator	Transcriptial regulators
PA1143	PA1143	-2.56229	0.00576456	-3.46686	0.0132722			Uncharacterized protein	Hypothetical, unclassified, unknown
PA1144	PA1144	-1.33753	0.250474	-1.32683	0.603471			Probable major facilitator superfamily (MFS) transporter	Membrane proteins; Transport of small molecules
PA1145	PA1145	1.399	2.01935e-05	5.96744	5.98777e-33			Probable transcriptial regulator	Transcriptial regulators
PA1146	PA1146	2.0755	0.00299696	-1.29605	0.632007			Probable ir-ctaining alcohol dehydrogenase	Carb compound catabolism	Butanoate metabolism;Microbial metabolism in diverse envirments
PA1147	PA1147	2.35274	3.5412e-20	1.65583	0.0487944			Probable amino acid permease	Membrane proteins; Transport of small molecules
PA1148	toxA	-1.19518	0.162436	-2.15974	0.0412696			Exotoxin A (ETA) (EC 2.4.2.36) (NAD(+)--diphthamide ADP-ribosyltransferase) (PE)	Secreted Factors (toxins, enzymes, alginate)
PA1149	PA1149	-1.42793	0.0601342	1.28251	0.147237			Uncharacterized protein	Hypothetical, unclassified, unknown
PA1150	pys2	1.39251	1.12973e-05	1.96846	2.73577e-12			Pyocin-S2 (EC 3.1.-.-) (Killer protein)	Adaptati, Protecti; Secreted Factors (toxins, enzymes, alginate)
PA1151	imm2	1.51494	0.00163119	3.67683	1.27931e-37			Pyocin-S2 immunity protein	Adaptati, Protecti
PA1152	PA1152	1.15688	0.222644	1.52792	0.0611934			Uncharacterized protein	Hypothetical, unclassified, unknown
PA1153	PA1153	1.53215	0.00556652	1.31439	0.181306			Uncharacterized protein	Hypothetical, unclassified, unknown
PA1154	PA1154	-1.67234	0.0165628	-1.64555	0.367543			Uncharacterized protein	Hypothetical, unclassified, unknown
PA1155	nrdB	-1.48381	1.49239e-19	2.1143	2.0221e-26	-0.940574	0.851353	Ribucleoside-diphosphate reductase subunit beta (EC 1.17.4.1)	Nucleotide biosynthesis and metabolism	Metabolic pathways;Purine metabolism;Pyrimidine metabolism
PA1156	nrdA	1.68626	1.64917e-38	1.92248	1.01371e-18	-1.50466	0.00224747	Ribucleoside-diphosphate reductase (EC 1.17.4.1)	Nucleotide biosynthesis and metabolism	Metabolic pathways;Purine metabolism;Pyrimidine metabolism
PA1157	PA1157	1.29241	3.01931e-05	1.63101	3.39323e-07	-1.4491	0.284398	Probable two-compent respse regulator	Transcriptial regulators; Two-compent regulatory systems	Two-compent system
PA1158	PA1158	2.09978	1.11466e-21	-1.711	0.0039827			Probable two-compent sensor	Two-compent regulatory systems	Two-compent system
PA1159	PA1159	-1.12293	0.0173138	2.37532	1.6588e-18	-1.20309	0.643131	Probable cold-shock protein	Transcriptial regulators; Adaptati, Protecti
PA1160	PA1160	1.31989	2.93518e-07	1.49212	4.45824e-06			Uncharacterized protein	Hypothetical, unclassified, unknown
PA1161	rrmA	-1.1613	0.0512128	-1.36609	0.0850509	OFF	3.19488e-05	rRNA methyltransferase	Transcripti, RNA processing and degradati
PA1162	dapE	-1.40887	2.34516e-09	1.09969	0.364369	-1.06527	0.858627	Succinyl-diaminopimelate desuccinylase (SDAP desuccinylase) (EC 3.5.1.18) (N-succinyl-LL-2,6-diaminoheptanedioate amidohydrolase)	Amino acid biosynthesis and metabolism	Biosynthesis of amino acids;Lysine biosynthesis;Metabolic pathways;Microbial metabolism in diverse envirments
PA1163	ndvB	6.10497	5.98796e-159	2.19373	1.72097e-06			NdvB	Putative enzymes; Antibiotic resistance and susceptibility
PA1164	PA1164	1.34679	7.4649e-07	1.27226	0.0399864			Uncharacterized protein	Hypothetical, unclassified, unknown
PA1165	pcpS	1.14734	0.17017	-1.12377	0.402971			PcpS	Translati, post-translatial modificati, degradati	Biosynthesis of antibiotics;Biosynthesis of siderophore group nribosomal peptides;Metabolic pathways
PA1166	PA1166	11.0603	1.69198e-271	1.23517	0.0635562	4.94064	0.000168846	Uncharacterized protein	Hypothetical, unclassified, unknown
PA1167	PA1167	1.884	1.29674e-16	1.32637	0.0484316			Uncharacterized protein	Hypothetical, unclassified, unknown
PA1168	PA1168	1.46916	5.65416e-06	-3.5942	2.04785e-09			Uncharacterized protein	Hypothetical, unclassified, unknown
PA1169	loxA	1.46122	2.90008e-08	-2.33757	9.35873e-07			Arachidate 15-lipoxygenase (15-LOX) (EC 1.13.11.33)	Putative enzymes	Arachidic acid metabolism;Metabolic pathways
PA1170	PA1170	-1.63444	1.02502e-11	-1.99042	1.19216e-08			Uncharacterized protein	Membrane proteins
PA1171	PA1171	-1.40692	6.75689e-11	-1.46416	0.00227508	-0.999076	0.879668	Probable transglycolase	Cell wall / LPS / capsule; Putative enzymes
PA1172	napC	17.1161	3.50113e-262	2.00477	1.06825e-05			Cytochrome c-type protein	Energy metabolism
PA1173	napB	14.828	1.38394e-140	-1.05952	0.69428			Periplasmic nitrate reductase, electr transfer subunit (Diheme cytochrome c NapB)	Energy metabolism	Microbial metabolism in diverse envirments;Nitrogen metabolism
PA1174	napA	8.0392	0	1.83042	1.40955e-16	5.48205	0.0353805	Periplasmic nitrate reductase (EC 1.7.99.4)	Energy metabolism	Microbial metabolism in diverse envirments;Nitrogen metabolism
PA1175	napD	6.60452	2.05631e-181	3.89393	1.326e-25			NapD protein of periplasmic nitrate reductase	Energy metabolism
PA1176	napF	12.325	0	1.50047	0.000221269			Ferredoxin protein NapF	Energy metabolism
PA1177	napE	13.8	1.20825e-46	2.41628	2.95698e-16			Periplasmic nitrate reductase protein NapE	Energy metabolism
PA1178	oprH	-1.68477	3.70402e-33	-1.13187	0.0874179	-2.13925	0.00553483	PhoP/Q and low Mg2+ inducible outer membrane protein H1	Membrane proteins; Adaptati, Protecti; Transport of small molecules
PA1179	phoP	-1.61247	5.03363e-29	-1.37329	0.000244963	-1.51121	0.112717	Two-compent respse regulator PhoP	Transcriptial regulators; Two-compent regulatory systems	Catiic antimicrobial peptide (CAMP) resistance;Two-compent system
PA1180	phoQ	-1.48704	3.62073e-15	-2.70353	1.77689e-10	-1.04671	0.904912	Two-compent sensor PhoQ	Two-compent regulatory systems	Catiic antimicrobial peptide (CAMP) resistance;Two-compent system
PA1181	PA1181	2.43003	1.79698e-87	-1.11516	0.267485			Uncharacterized protein	Membrane proteins
PA1182	dctR	1.03482	0.734472	1.05193	0.803067			Probable transcriptial regulator	Transcriptial regulators
PA1183	dctA	-144.136	1.07887e-09	-79.2977	1.35739e-157	-7.94893	0.000378436	C4-dicarboxylate transport protein 2	Transport of small molecules	Two-compent system
PA1184	PA1184	-1.01337	0.846948	-1.92914	0.000416601			Probable transcriptial regulator	Transcriptial regulators
PA1185	PA1185	1.08342	0.778239	-1.69566	0.217813			Probable glutathie S-transferase	Putative enzymes
PA1186	PA1186	1.25274	0.226456	-1.17444	0.640816			Uncharacterized protein	Hypothetical, unclassified, unknown
PA1187	PA1187	1.59338	0.00291204	1.68748	0.0696502			Probable acyl-CoA dehydrogenase	Putative enzymes	beta-Alanine metabolism;Biosynthesis of antibiotics;Carb metabolism;Fatty acid degradati;Metabolic pathways;Propanoate metabolism;Valine, leucine and isoleucine degradati
PA1188	PA1188	1.65739	2.03167e-13	1.37425	0.0293733		3.28234e-06	Uncharacterized protein	Putative enzymes
PA1189	sprT	1.71149	1.43222e-06	1.59485	0.135716			Protein SprT	Hypothetical, unclassified, unknown
PA1190	PA1190	6.01656	2.13557e-112	3.79587	7.92809e-18			Uncharacterized protein	Membrane proteins
PA1191	PA1191	2.42097	3.35449e-29	1.3895	0.0767095			Uncharacterized protein	Hypothetical, unclassified, unknown
PA1192	ttcA	1.42877	4.79759e-13	2.96828	6.5737e-46	-3.23166	0.0181949	tRNA 2-thiocytidine biosynthesis protein TtcA	Hypothetical, unclassified, unknown
PA1193	PA1193	1.35842	3.18001e-08	1.3552	0.0378697			Uncharacterized protein	Hypothetical, unclassified, unknown
PA1194	PA1194	-1.07189	0.726916	-1.09312	0.852555			Probable amino acid permease	Membrane proteins; Transport of small molecules
PA1195	PA1195	-2.13023	3.38894e-05	-4.31465	4.75381e-06			N(G),N(G)-dimethylarginine dimethylaminohydrolase (DDAH) (Dimethylarginine dimethylaminohydrolase) (EC 3.5.3.18) (Dimethylargininase)	Hypothetical, unclassified, unknown
PA1196	PA1196	-5.8669	4.78565e-275	1.05635	0.662256			Probable transcriptial regulator	Transcriptial regulators
PA1197	cobB2	-3.85078	0	1.08265	0.559095			NAD-dependent protein deacylase 2 (EC 3.5.1.-) (Regulatory protein SIR2 homolog 2)	Hypothetical, unclassified, unknown
PA1198	PA1198	1.85612	1.89676e-21	2.16353	1.45227e-18			Uncharacterized protein	Hypothetical, unclassified, unknown
PA1199	PA1199	1.74081	5.73991e-27	-1.50916	7.27703e-06			Probable lipoprotein	Membrane proteins
PA1200	PA1200	1.85866	4.10325e-36	1.31586	0.0405049	3.15099	0.0116523	Uncharacterized protein	Hypothetical, unclassified, unknown
PA1201	PA1201	1.17032	0.029739	1.03828	0.783863			Probable transcriptial regulator	Transcriptial regulators
PA1202	PA1202	2.81289	7.56186e-127	1.15978	0.0816728	3.63549	0.00990818	Probable hydrolase	Putative enzymes
PA1203	PA1203	1.12111	0.111834	1.30621	0.0360067	2.78075	0.348068	Uncharacterized protein	Hypothetical, unclassified, unknown
PA1204	PA1204	-1.20394	0.00139833	-1.14466	0.316723		0.000443684	NAD(P)H-dependent FMN reductase PA1204 (EC 1.-.-.-)	Hypothetical, unclassified, unknown
PA1205	PA1205	-1.11494	0.0528698	-1.36557	0.00547643	1.98233	0.116073	Putative quercetin 2,3-dioxygenase PA1205 (Putative quercetinase) (EC 1.13.11.24) (Pirin-like protein PA1205)	Hypothetical, unclassified, unknown
PA1206	PA1206	-1.51945	2.43078e-10	-1.11982	0.355811	-0.845997	0.392903	Uncharacterized protein	Hypothetical, unclassified, unknown
PA1207	kefB	-1.35757	1.11067e-08	-2.77415	6.18937e-14	OFF	1.39007e-05	Glutathie-regulated potassium-efflux system protein KefB	Transport of small molecules
PA1208	PA1208	2.62056	9.69432e-42	1.6778	0.00220742			Uncharacterized protein	Hypothetical, unclassified, unknown
PA1209	PA1209	1.37363	0.0023678	1.13915	0.273256			Uncharacterized protein	Membrane proteins
PA1210	PA1210	2.75367	5.4762e-25	1.65332	0.0244821			Putative quercetin 2,3-dioxygenase PA1210 (Putative quercetinase) (EC 1.13.11.24) (Pirin-like protein PA1210)	Hypothetical, unclassified, unknown
PA1211	PA1211	11.7093	2.63019e-108	2.73711	0.00243877			Uncharacterized protein	Hypothetical, unclassified, unknown
PA1212	PA1212	23.8898	6.16288e-119	3.78707	5.6449e-09			Probable major facilitator superfamily (MFS) transporter	Membrane proteins; Transport of small molecules
PA1213	PA1213	31.1544	8.27485e-106	6.96139	3.13775e-21			Uncharacterized protein	Hypothetical, unclassified, unknown
PA1214	PA1214	38.1311	4.85488e-219	4.36057	2.85998e-21		0.000323386	Uncharacterized protein	Hypothetical, unclassified, unknown
PA1215	PA1215	29.1642	1.10536e-303	7.45302	4.88219e-52		3.66508e-05	Uncharacterized protein	Hypothetical, unclassified, unknown
PA1216	PA1216	25.2233	0	7.32353	3.02567e-79	23.1569	0.00104434	Uncharacterized protein	Hypothetical, unclassified, unknown
PA1217	PA1217	46.2738	0	6.90235	5.56135e-88		0.000499558	Probable 2-isopropylmalate synthase	Amino acid biosynthesis and metabolism	Biosynthesis of amino acids;Carb metabolism;Metabolic pathways;Pyruvate metabolism;Valine, leucine and isoleucine biosynthesis
PA1218	PA1218	70.3325	9.81007e-105	15.1252	1.8459e-140		0.000312461	Uncharacterized protein	Hypothetical, unclassified, unknown
PA1219	PA1219	62.4744	1.44715e-85	6.80111	1.13974e-17			Uncharacterized protein	Hypothetical, unclassified, unknown
PA1220	PA1220	72.6371	2.08225e-188	4.68964	7.4463e-25			Uncharacterized protein	Hypothetical, unclassified, unknown
PA1221	PA1221	49.3753	5.85405e-228	7.27226	5.61871e-99		0.000194117	Uncharacterized protein	Hypothetical, unclassified, unknown
PA1222	PA1222	1.0064	0.92132	1.14565	0.323484			Membrane-bound lytic murein transglycosylase A (EC 4.2.2.n1) (Murein hydrolase A)	Cell wall / LPS / capsule
PA1223	PA1223	-2.62274	1.60383e-34	-1.6817	0.00374526			Probable transcriptial regulator	Transcriptial regulators
PA1224	PA1224	1.18111	0.105946	-1.14947	0.446781			Probable NAD(P)H dehydrogenase	Putative enzymes	Metabolic pathways;Ubiquine and other terpenoid-quine biosynthesis
PA1225	PA1225	-2.91132	1.21946e-17	-3.7016	6.50982e-06			Probable NAD(P)H dehydrogenase	Putative enzymes	Metabolic pathways;Ubiquine and other terpenoid-quine biosynthesis
PA1226	PA1226	-1.53026	6.00621e-08	-1.48538	0.0537792			Probable transcriptial regulator	Transcriptial regulators
PA1227	PA1227	-1.52793	8.08108e-06	-2.34391	0.00203218			Uncharacterized protein	Hypothetical, unclassified, unknown
PA1228	PA1228	-4.79516	4.94481e-27	1.39568	0.1977	OFF	7.5565e-05	Uncharacterized protein	Hypothetical, unclassified, unknown
PA1229	PA1229	-1.60611	9.22584e-06	1.5346	0.0520717			Probable transcriptial regulator	Transcriptial regulators
PA1230	PA1230	1.00407	0.995235	1.0881	0.826684			Uncharacterized protein	Membrane proteins
PA1231	PA1231	1.16211	0.55123	-1.21967	0.727079			Uncharacterized protein	Membrane proteins
PA1232	PA1232	2.28789	9.4369e-08	1.57875	0.286929			Uncharacterized protein	Membrane proteins
PA1233	PA1233	-1.05574	0.906131	-1.4272	0.517971			Uncharacterized protein	Hypothetical, unclassified, unknown
PA1234	PA1234	1.12037	0.118937	-1.16927	0.177761			Uncharacterized protein	Hypothetical, unclassified, unknown
PA1235	PA1235	-1.13466	0.164191	-1.76594	0.00247238			Probable transcriptial regulator	Transcriptial regulators
PA1236	PA1236	1.3127	0.417224	1.86237	0.245739			Probable major facilitator superfamily (MFS) transporter	Membrane proteins; Transport of small molecules
PA1237	PA1237	1.7749	0.0953387	-1.07691	0.888808			Probable multidrug resistance efflux pump	Transport of small molecules; Antibiotic resistance and susceptibility
PA1238	PA1238	1.53727	0.281174	-1.66168	0.360115			Probable outer membrane compent of multidrug efflux pump	Transport of small molecules; Antibiotic resistance and susceptibility
PA1239	PA1239	-1.7187	0.00622216	-2.49901	0.0153032			Uncharacterized protein	Hypothetical, unclassified, unknown
PA1240	PA1240	-2.38362	2.20752e-10	-3.81055	5.73304e-06			Probable enoyl-CoA hydratase/isomerase	Putative enzymes
PA1241	PA1241	-1.2876	0.000505242	-2.51573	2.07065e-11			Probable transcriptial regulator	Transcriptial regulators
PA1242	SprP	1.2932	0.0272353	-1.58387	0.0930196			Uncharacterized protein	Translati, post-translatial modificati, degradati; Motility & Attachment
PA1243	PA1243	1.99635	6.13477e-40	1.23301	0.064787	1.746	0.0165915	Probable sensor/respse regulator hybrid	Two-compent regulatory systems
PA1244	PA1244	3.17775	2.54505e-72	2.37438	1.6015e-39	2.42281	0.0127772	Uncharacterized protein	Hypothetical, unclassified, unknown
PA1245	aprX	4.79983	3.78335e-189	2.42103	2.13451e-28		0.00129689	Uncharacterized protein	Membrane proteins; Secreted Factors (toxins, enzymes, alginate)
PA1246	aprD	6.02835	7.32645e-267	1.77731	1.96614e-06		0.000268929	Alkaline protease secreti ATP-binding protein AprD	Secreted Factors (toxins, enzymes, alginate); Protein secreti/export apparatus	ABC transporters
PA1247	aprE	7.65953	0	1.9301	2.33549e-05		5.14668e-05	Alkaline protease secreti protein AprE	Secreted Factors (toxins, enzymes, alginate); Protein secreti/export apparatus
PA1248	aprF	9.3726	8.6694e-308	2.56316	7.4243e-09		0.000139248	Alkaline protease secreti protein AprF	Secreted Factors (toxins, enzymes, alginate); Protein secreti/export apparatus
PA1249	aprA	26.8948	0	4.55139	1.24022e-122		2.31636e-05	Serralysin (EC 3.4.24.40) (Alkaline metalloproteinase) (AP)	Secreted Factors (toxins, enzymes, alginate)	Catiic antimicrobial peptide (CAMP) resistance
PA1250	aprI	8.23695	0	4.41875	1.42093e-46			Proteinase inhibitor (Aprin)	Secreted Factors (toxins, enzymes, alginate)
PA1251	PA1251	-1.08419	0.690847	-1.90116	0.0797681			Probable chemotaxis transducer	Adaptati, Protecti; Chemotaxis
PA1252	lhpD	1.60826	9.04838e-11	-1.04717	0.769438			Delta(1)-pyrroline-2-carboxylate/Delta(1)-piperideine-2-carboxylate reductase (Pyr2C/Pip2C reductase) (EC 1.5.1.21) (Delta(1)-pyrroline-(4S)-hydroxy-2-carboxylate reductase) (Pyr4SH2C reductase) (EC 1.5.1.-) (Proline ketimine reductase)	Putative enzymes	Lysine degradati;Metabolic pathways
PA1253	PA1253	1.22366	0.486198	1.20644	0.692206			Probable semialdehyde dehydrogenase	Putative enzymes	Ascorbate and aldarate metabolism;Pentose and glucurate intercversis
PA1254	PA1254	1.35108	0.348291	1.19691	0.708819			Probable dihydrodipicolinate synthetase	Putative enzymes	Arginine and proline metabolism
PA1255	PA1255	2.17841	1.54104e-05	1.08627	0.846413			Probable trans-3-hydroxy-L-proline dehydratase (T3LHyp dehydratase) (t3HypD) (EC 4.2.1.77) (Trans-L-3-hydroxyproline dehydratase)	Hypothetical, unclassified, unknown
PA1256	PA1256	2.22471	1.95681e-05	1.86875	0.0593572			Amino acid ABC transporter ATP binding protein	Transport of small molecules
PA1257	PA1257	1.00344	0.993642	-1.424	0.475871			Amino acid ABC transporter membrane protein	Membrane proteins; Transport of small molecules
PA1258	PA1258	7.31028	0.00282376	1.03982	0.944994			Probable permease of ABC transporter	Membrane proteins; Transport of small molecules
PA1259	PA1259	-1.31895	0.310485	-1.12789	0.803647			Uncharacterized protein	Hypothetical, unclassified, unknown
PA1260	PA1260	-1.28552	0.403652	1.26592	0.562641			Amino acid ABC transporter periplasmic binding protein	Transport of small molecules
PA1261	PA1261	-1.65201	0.000501632	1.145	0.645242			Probable transcriptial regulator	Transcriptial regulators
PA1262	PA1262	1.02651	0.906318	-2.79173	0.00201947			Probable major facilitator superfamily (MFS) transporter	Membrane proteins; Transport of small molecules
PA1263	PA1263	1.0314	0.621439	-1.13725	0.261359			Uncharacterized protein	Hypothetical, unclassified, unknown
PA1264	PA1264	-1.10429	0.293112	-1.16043	0.48394			Probable transcriptial regulator	Transcriptial regulators
PA1265	PA1265	1.3726	0.202433	1.14303	0.733927			Uncharacterized protein	Membrane proteins
PA1266	PA1266	1.57578	0.129033	-2.46671	0.0985222			Probable oxidoreductase	Putative enzymes
PA1267	PA1267	-1.00066	0.998005	-1.0811	0.891337			Uncharacterized protein	Hypothetical, unclassified, unknown	Arginine and proline metabolism
PA1268	PA1268	-2.36554	1.78168e-05	3.34191	0.0110048			4-hydroxyproline 2-epimerase (4Hyp 2-epimerase) (4HypE) (EC 5.1.1.8) (Hydroxyproline-2-epimerase) (PaHyPRE)	Hypothetical, unclassified, unknown	Arginine and proline metabolism
PA1269	PA1269	1.00208	0.974746	1.82784	6.49063e-07			Probable transcriptial regulator	Transcriptial regulators
PA1270	PA1270	-2.98812	4.7206e-15	-2.66071	0.00315219			Uncharacterized protein	Hypothetical, unclassified, unknown
PA1271	PA1271	1.43125	8.80937e-14	1.34432	0.0205756	-1.06089	0.991309	Probable tB-dependent receptor	Transport of small molecules
PA1272	cobO	-1.02559	0.63465	1.1712	0.248763	-0.80627	0.0993804	Cob(I)yrinic acid a,c-diamide adenosyltransferase (EC 2.5.1.17) (Cob(I)alamin adenosyltransferase) (Corrinoid adenosyltransferase)	Biosynthesis of cofactors, prosthetic groups and carriers	Metabolic pathways;Porphyrin and chlorophyll metabolism
PA1273	cobB	-1.74521	1.40651e-19	-2.05889	0.000850849			Hydrogenobyrinate a,c-diamide synthase (EC 6.3.5.9) (Hydrogenobyrinic acid a,c-diamide synthase)	Biosynthesis of cofactors, prosthetic groups and carriers	Metabolic pathways;Microbial metabolism in diverse envirments;Porphyrin and chlorophyll metabolism
PA1274	PA1274	-1.85209	1.35076e-12	-1.4679	0.105993			Uncharacterized protein	Hypothetical, unclassified, unknown	Metabolic pathways;Riboflavin metabolism
PA1275	cobD	-2.15787	8.71688e-16	-2.02924	0.010884			Cobalamin biosynthesis protein CobD	Biosynthesis of cofactors, prosthetic groups and carriers	Metabolic pathways;Porphyrin and chlorophyll metabolism
PA1276	cobC	-2.46159	4.14952e-28	-1.82703	0.00439885			Threine-phosphate decarboxylase (EC 4.1.1.81) (L-threine-O-3-phosphate decarboxylase)	Biosynthesis of cofactors, prosthetic groups and carriers	Metabolic pathways;Porphyrin and chlorophyll metabolism
PA1277	cobQ	-3.06051	9.03695e-75	-2.38325	0.000324044	OFF	0.000165571	Cobyric acid synthase	Biosynthesis of cofactors, prosthetic groups and carriers	Metabolic pathways;Porphyrin and chlorophyll metabolism
PA1278	cobP	-2.97618	2.57756e-52	-1.63557	0.0399515	-0.8194	0.261471	Bifunctial adenosylcobalamin biosynthesis protein CobP (Adenosylcobinamide kinase) (EC 2.7.1.156) (Adenosylcobinamide-phosphate guanylyltransferase) (EC 2.7.7.62)	Biosynthesis of cofactors, prosthetic groups and carriers	Metabolic pathways;Porphyrin and chlorophyll metabolism
PA1279	cobU	-2.7114	5.01516e-32	-2.0177	6.19743e-05	-1.27368	0.102834	Nicotinate-nucleotide--dimethylbenzimidazole phosphoribosyltransferase (NN:DBI PRT) (EC 2.4.2.21) (N(1)-alpha-phosphoribosyltransferase)	Biosynthesis of cofactors, prosthetic groups and carriers	Metabolic pathways;Porphyrin and chlorophyll metabolism
PA1280	PA1280	-2.99535	7.76844e-19	-2.58761	0.000783846			Uncharacterized protein	Biosynthesis of cofactors, prosthetic groups and carriers	Metabolic pathways;Porphyrin and chlorophyll metabolism
PA1281	cobV	-2.46981	3.78724e-17	-2.1677	0.0113104			Adenosylcobinamide-GDP ribazoletransferase (EC 2.7.8.26) (Cobalamin synthase) (Cobalamin-5'-phosphate synthase)	Biosynthesis of cofactors, prosthetic groups and carriers	Metabolic pathways;Porphyrin and chlorophyll metabolism
PA1282	PA1282	-1.04103	0.802146	-1.01607	0.966192			Probable major facilitator superfamily (MFS) transporter	Membrane proteins; Transport of small molecules
PA1283	PA1283	1.22304	0.00168072	1.52862	0.00319273		0.000119949	Probable transcriptial regulator	Transcriptial regulators
PA1284	PA1284	1.51697	0.000695202	1.00725	0.977605			Probable acyl-CoA dehydrogenase	Putative enzymes
PA1285	PA1285	3.0892	1.34527e-86	2.48443	7.62744e-13		0.000325631	Probable transcriptial regulator	Transcriptial regulators
PA1286	PA1286	1.30378	0.0131739	-1.1404	0.588176			Probable major facilitator superfamily (MFS) transporter	Membrane proteins; Transport of small molecules
PA1287	PA1287	1.88586	1.67699e-33	2.74641	1.80169e-17	3.10776	0.0216145	Glutathie peroxidase	Putative enzymes	Arachidic acid metabolism;Glutathie metabolism
PA1288	PA1288	-3.53137	2.49522e-215	-1.96607	5.14374e-18	1.63691	0.537728	Probable outer membrane protein	Membrane proteins; Transport of small molecules
PA1289	PA1289	11.2889	2.88091e-287	1.23983	0.0280968			Uncharacterized protein	Hypothetical, unclassified, unknown
PA1290	PA1290	1.02845	0.76796	-1.20748	0.347271			Probable transcriptial regulator	Transcriptial regulators
PA1291	PA1291	1.26218	0.00615054	-1.81187	0.000219431			Uncharacterized protein	Hypothetical, unclassified, unknown
PA1292	sseA	-1.66091	1.24032e-24	-1.2995	0.0207075	1.58241	0.0172926	Probable 3-mercaptopyruvate sulfurtransferase (MST) (EC 2.8.1.2) (Rhodanese-like protein)	Putative enzymes	Cysteine and methiine metabolism;Metabolic pathways;Microbial metabolism in diverse envirments;Sulfur relay system
PA1293	PA1293	-1.65738	7.12534e-18	2.49669	5.35526e-18	-0.882369	0.41868	Uncharacterized protein	Hypothetical, unclassified, unknown
PA1294	rnd	1.31814	2.07358e-06	1.27997	0.0035835	-1.33021	0.343887	Ribuclease D (RNase D) (EC 3.1.13.5)	Transcripti, RNA processing and degradati
PA1295	PA1295	1.24724	0.00760661	-1.05113	0.782391			YcgL domain-ctaining protein PA1295	Hypothetical, unclassified, unknown
PA1296	PA1296	1.49303	1.62136e-13	-1.08883	0.415817			Probable 2-hydroxyacid dehydrogenase	Putative enzymes
PA1297	PA1297	-2.98459	5.79283e-14	-2.34461	0.00441239			Probable metal transporter	Membrane proteins; Transport of small molecules
PA1298	PA1298	-1.88263	1.47431e-05	-1.70628	0.0537005			Uncharacterized protein	Hypothetical, unclassified, unknown
PA1299	PA1299	-1.02171	0.800498	3.27928	4.19174e-16			UPF0260 protein PA1299	Hypothetical, unclassified, unknown
PA1300	PA1300	22.4224	7.90614e-168	8.52525	1.55873e-11			Probable sigma-70 factor, ECF subfamily	Transcriptial regulators
PA1301	PA1301	35.7067	7.91927e-256	8.22273	5.2582e-11			Probable transmembrane sensor	Membrane proteins; Transcriptial regulators
PA1302	PA1302	7.12428	4.60994e-112	2.38432	0.00134701			Probable heme utilizati protein	Membrane proteins; Transport of small molecules
PA1303	PA1303	1.03378	0.745358	-1.63256	0.152712			Signal peptidase I (EC 3.4.21.89)	Putative enzymes	Protein export;Quorum sensing
PA1304	PA1304	1.2218	0.000211597	-1.13377	0.1696	-0.848277	0.377512	Probable oligopeptidase	Putative enzymes
PA1305	PA1305	1.12538	0.0170962	1.54483	0.000452358		5.96927e-05	Uncharacterized protein	Hypothetical, unclassified, unknown; Membrane proteins
PA1306	PA1306	-1.32638	2.53661e-07	-1.373	0.0264794			Probable HIT family protein	Putative enzymes
PA1307	PA1307	-1.23488	1.14739e-05	1.12421	0.237655	1.70622	0.00416438	Uncharacterized protein	Hypothetical, unclassified, unknown
PA1308	PA1308	-1.1032	0.0675098	-1.10604	0.384162	2.42595	0.281225	Uncharacterized protein	Membrane proteins
PA1309	PA1309	-1.70405	1.49384e-12	-1.78932	0.000193202	2	1	Probable transcriptial regulator	Transcriptial regulators
PA1310	phnW	1.45778	0.00604913	3.18458	2.8783e-10			2-aminoethylphosphate--pyruvate transaminase (EC 2.6.1.37) (2-aminoethylphosphate aminotransferase) (AEP transaminase) (AEPT)	Carb compound catabolism	Metabolic pathways;Microbial metabolism in diverse envirments;Phosphate and phosphinate metabolism
PA1311	phnX	2.15122	1.61287e-18	1.56975	0.054274			Phosphoacetaldehyde hydrolase (Phosphatase) (EC 3.11.1.1) (Phosphoacetaldehyde phosphohydrolase)	Carb compound catabolism	Metabolic pathways;Microbial metabolism in diverse envirments;Phosphate and phosphinate metabolism
PA1312	PA1312	-1.53241	5.12904e-06	-3.25022	2.20908e-13			Probable transcriptial regulator	Transcriptial regulators
PA1313	PA1313	1.59659	0.000888831	-1.14404	0.675443			Probable major facilitator superfamily (MFS) transporter	Membrane proteins; Transport of small molecules
PA1314	PA1314	1.37098	0.00397924	1.12139	0.602675			Uncharacterized protein	Hypothetical, unclassified, unknown
PA1315	PA1315	-1.09904	0.212172	-1.18602	0.314984			Probable transcriptial regulator	Transcriptial regulators
PA1316	PA1316	1.58359	0.00354696	1.13413	0.719708			Probable major facilitator superfamily (MFS) transporter	Membrane proteins; Transport of small molecules
PA1317	cyoA	4.95253	3.4671e-94	14.9455	2.35541e-23	-6.16817	0.0215884	Cytochrome bo(3) ubiquinol oxidase subunit 2 (Cytochrome o ubiquinol oxidase subunit 2) (Cytochrome o subunit 2) (Oxidase bo(3) subunit 2) (Ubiquinol oxidase polypeptide II) (Ubiquinol oxidase subunit 2)	Energy metabolism	Metabolic pathways;Oxidative phosphorylati
PA1318	cyoB	6.86653	2.34784e-174	7.99304	6.49559e-15	-2.34399	0.0074844	Cytochrome bo(3) ubiquinol oxidase subunit 1 (EC 1.10.3.10) (Cytochrome o ubiquinol oxidase subunit 1) (Cytochrome o subunit 1) (Oxidase bo(3) subunit 1) (Ubiquinol oxidase polypeptide I) (Ubiquinol oxidase subunit 1)	Energy metabolism	Metabolic pathways;Oxidative phosphorylati
PA1319	cyoC	4.20773	1.33284e-33	11.0759	4.33563e-16			Cytochrome bo(3) ubiquinol oxidase subunit 3 (Cytochrome o ubiquinol oxidase subunit 3) (Cytochrome o subunit 3) (Oxidase bo(3) subunit 3) (Ubiquinol oxidase polypeptide III) (Ubiquinol oxidase subunit 3)	Energy metabolism	Metabolic pathways;Oxidative phosphorylati
PA1320	cyoD	5.72443	5.88768e-40	8.39732	3.18001e-07			Cytochrome bo(3) ubiquinol oxidase subunit 4 (Cytochrome o ubiquinol oxidase subunit 4) (Cytochrome o subunit 4) (Oxidase bo(3) subunit 4) (Ubiquinol oxidase polypeptide IV) (Ubiquinol oxidase subunit 4)	Energy metabolism	Metabolic pathways;Oxidative phosphorylati
PA1321	cyoE	6.00751	1.23869e-107	4.7015	0.000232839			Protoheme IX farnesyltransferase 2 (EC 2.5.1.-) (Heme B farnesyltransferase 2) (Heme O synthase 2)	Energy metabolism	Metabolic pathways;Oxidative phosphorylati;Porphyrin and chlorophyll metabolism
PA1322	PA1322	1.42846	0.0416273	1.6416	0.233516			Probable TB-dependent receptor	Membrane proteins; Transport of small molecules
PA1323	PA1323	4.97315	1.21566e-99	1.26487	0.070424			Uncharacterized protein	Hypothetical, unclassified, unknown
PA1324	PA1324	4.34235	5.2832e-89	-2.05151	0.0166691	2.63394	0.0325919	Uncharacterized protein	Hypothetical, unclassified, unknown
PA1325	PA1325	-2.13039	1.45549e-14	2.26115	4.19293e-05			Uncharacterized protein	Hypothetical, unclassified, unknown
PA1326	ilvA2	-2.45204	2.95865e-26	-2.06271	0.00254266			L-threine dehydratase (EC 4.3.1.19) (Threine deaminase)	Amino acid biosynthesis and metabolism	Biosynthesis of amino acids;Biosynthesis of antibiotics;Carb metabolism;Glycine, serine and threine metabolism;Metabolic pathways;Valine, leucine and isoleucine biosynthesis
PA1327	PA1327	5.46297	5.15496e-281	1.31622	0.00202261		0.000139539	Serine protease (EC 3.4.21.-)	Putative enzymes
PA1328	PA1328	-1.6681	4.87998e-11	-2.04967	0.00699167			Probable transcriptial regulator	Transcriptial regulators
PA1329	PA1329	1.56753	0.11924	1.44676	0.222617			Uncharacterized protein	Hypothetical, unclassified, unknown
PA1330	PA1330	1.67794	5.76019e-08	1.51352	0.00748588		0.000285508	Probable short-chain dehydrogenase	Putative enzymes
PA1331	PA1331	-1.41743	1.36828e-07	-3.15119	2.51805e-06			Uncharacterized protein	Hypothetical, unclassified, unknown
PA1332	PA1332	18.5593	3.09208e-178	6.10099	2.32723e-09			Uncharacterized protein	Hypothetical, unclassified, unknown
PA1333	PA1333	23.0268	1.86979e-32	7.45304	2.33522e-62			Uncharacterized protein	Hypothetical, unclassified, unknown
PA1334	PA1334	-1.29882	0.215269	-1.26891	0.534782			Probable oxidoreductase	Putative enzymes	Microbial metabolism in diverse envirments;Nitrotoluene degradati
PA1335	aauR	-1.62514	3.40334e-12	-3.58512	8.11748e-13		3.33447e-05	Probable two-compent respse regulator	Transcriptial regulators; Two-compent regulatory systems	Two-compent system
PA1336	aauS	-1.89315	2.42975e-23	-1.39366	0.103156			Probable two-compent sensor	Two-compent regulatory systems	Two-compent system
PA1337	ansB	-1.63647	2.22196e-21	-1.71017	6.19883e-10	2.83824	0.0108859	Glutaminase-asparaginase (EC 3.5.1.38) (L-ASNase/L-GLNase) (L-asparagine/L-glutamine amidohydrolase)	Amino acid biosynthesis and metabolism	Alanine, aspartate and glutamate metabolism;Arginine biosynthesis;D-Glutamine and D-glutamate metabolism;Metabolic pathways;Two-compent system
PA1338	ggt	-1.59304	2.64352e-23	-3.3699	1.48069e-22	-0.756363	0.0876598	Gamma-glutamyltranspeptidase (EC 2.3.2.2) (Glutathie hydrolase) (EC 3.4.19.13) [Cleaved into: Gamma-glutamyltranspeptidase large chain; Gamma-glutamyltranspeptidase small chain]	Amino acid biosynthesis and metabolism; Adaptati, Protecti; Central intermediary metabolism	Cyanoamino acid metabolism;Glutathie metabolism;Metabolic pathways;Taurine and hypotaurine metabolism
PA1339	aatP	-1.43189	6.937e-16	-1.86007	1.54988e-10	-1.12887	0.605078	Amino acid ABC transporter ATP binding protein	Transport of small molecules; Amino acid biosynthesis and metabolism	ABC transporters;Two-compent system
PA1340	aatM	-1.54028	9.78416e-14	-1.66704	8.27913e-05			Amino acid ABC transporter membrane protein	Transport of small molecules; Amino acid biosynthesis and metabolism	ABC transporters;Two-compent system
PA1341	aatQ	-1.90202	1.56207e-29	-1.88924	3.41834e-08		1.02196e-05	Amino acid ABC transporter membrane protein	Membrane proteins; Transport of small molecules	ABC transporters;Two-compent system
PA1342	aatJ	-1.84066	6.23347e-45	-1.45595	1.08124e-08	1.42126	0.0652034	Probable binding protein compent of ABC transporter	Transport of small molecules; Amino acid biosynthesis and metabolism	ABC transporters;Two-compent system
PA1343	PA1343	-2.23457	1.06107e-12	-1.53885	0.017567			Uncharacterized protein	Hypothetical, unclassified, unknown
PA1344	PA1344	3.30888	1.94077e-106	-1.33695	0.007363	3.12185	0.00459306	Probable short-chain dehydrogenase	Putative enzymes
PA1345	PA1345	3.50381	4.45e-39	-1.19899	0.36594			Uncharacterized protein	Hypothetical, unclassified, unknown
PA1346	PA1346	1.05752	0.727385	-3.01398	0.0179019			Uncharacterized protein	Hypothetical, unclassified, unknown
PA1347	PA1347	-1.81373	0.0435718	1.77759	0.160355			Probable transcriptial regulator	Transcriptial regulators
PA1348	PA1348	5.47444	5.55834e-159	1.79268	0.000249399			Uncharacterized protein	Hypothetical, unclassified, unknown
PA1349	PA1349	15.781	3.21676e-98	3.64295	2.27919e-19			Uncharacterized protein	Hypothetical, unclassified, unknown
PA1350	PA1350	5.97825	4.53654e-62	3.5314	2.45738e-16			Uncharacterized protein	Hypothetical, unclassified, unknown
PA1351	PA1351	10.9267	2.50383e-91	1.33762	0.238707			Probable sigma-70 factor, ECF subfamily	Transcriptial regulators
PA1352	PA1352	1.51054	0.222803	-1.24586	0.654512			Uncharacterized protein	Membrane proteins
PA1353	PA1353	13.6043	5.41666e-294	3.51365	1.1e-29			Uncharacterized protein	Hypothetical, unclassified, unknown
PA1354	PA1354	12.9933	4.0573e-194	2.07589	8.76761e-14		6.00701e-06	Uncharacterized protein	Hypothetical, unclassified, unknown
PA1355	PA1355	18.3306	2.86528e-105	3.2884	1.81338e-11			Uncharacterized protein	Hypothetical, unclassified, unknown
PA1356	PA1356	22.1374	8.94735e-222	3.14378	5.21714e-17			Uncharacterized protein	Hypothetical, unclassified, unknown
PA1357	PA1357	-1.04153	0.515444	-1.52948	0.00171939			Uncharacterized protein	Hypothetical, unclassified, unknown
PA1358	PA1358	3.10779	4.55887e-56	2.1936	2.68727e-11	2.86762	0.01713	Uncharacterized protein	Hypothetical, unclassified, unknown
PA1359	PA1359	1.01434	0.88777	-1.6809	0.0614306			Probable transcriptial regulator	Transcriptial regulators
PA1360	PA1360	-1.59435	0.00100701	1.64684	0.0541795			Uncharacterized protein	Membrane proteins
PA1361	pmpM	1.2624	0.00118329	-1.39965	0.00940252			Multidrug resistance protein PmpM (H(+)/drug antiporter) (Multidrug-efflux transporter)	Membrane proteins; Transport of small molecules
PA1362	PA1362	1.36233	0.0193993	1.61564	0.0639115			Uncharacterized protein	Hypothetical, unclassified, unknown
PA1363	PA1363	5.56322	7.76354e-74	2.10989	0.000767205			Probable sigma-70 factor, ECF subfamily	Transcriptial regulators
PA1364	PA1364	3.99225	2.00926e-53	1.6517	0.0331796			Probable transmembrane sensor	Membrane proteins; Transcriptial regulators
PA1365	PA1365	3.06958	7.85824e-45	1.84175	0.00244727			Probable siderophore receptor	Transport of small molecules
PA1366	PA1366	2.02237	6.18483e-34	3.14216	1.95386e-16			Uncharacterized protein	Hypothetical, unclassified, unknown
PA1367	PA1367	-1.17124	0.0926461	0.999663	0.998351			Uncharacterized protein	Hypothetical, unclassified, unknown
PA1368	PA1368	1.00082	0.991024	1.01314	0.95943			Uncharacterized protein	Hypothetical, unclassified, unknown
PA1369	PA1369	-1.40051	1.3828e-08	-1.01262	0.901405			Uncharacterized protein	Hypothetical, unclassified, unknown
PA1370	PA1370	-1.05627	0.244126	-1.51805	0.000162114			Uncharacterized protein	Hypothetical, unclassified, unknown
PA1371	PA1371	1.22445	8.67961e-05	-1.19839	0.192934			Uncharacterized protein	Hypothetical, unclassified, unknown
PA1372	PA1372	1.01862	0.729444	1.91566	1.69503e-15	1.59157	0.018275	Uncharacterized protein	Hypothetical, unclassified, unknown
PA1373	fabF2	-2.16012	2.71706e-20	-1.99971	0.000547492	-1.60965	0.15756	3-oxoacyl-[acyl-carrier-protein] synthase 2 (EC 2.3.1.179)	Fatty acid and phospholipid metabolism	Biotin metabolism;Carb metabolism;Fatty acid biosynthesis;Metabolic pathways
PA1374	PA1374	-1.08185	0.523877	-1.11768	0.606596			Uncharacterized protein	Hypothetical, unclassified, unknown
PA1375	pdxB	-1.03943	0.619287	-2.35618	1.82424e-16	-0.86505	0.234179	Erythrate-4-phosphate dehydrogenase (EC 1.1.1.290)	Carb compound catabolism; Amino acid biosynthesis and metabolism; Biosynthesis of cofactors, prosthetic groups and carriers	Metabolic pathways;Vitamin B6 metabolism
PA1376	aceK	-1.39184	4.48545e-13	-1.24683	0.0320707	2.55841	0.0157918	Isocitrate dehydrogenase kinase/phosphatase (IDH kinase/phosphatase) (IDHK/P) (EC 2.7.11.5) (EC 3.1.3.-)	Central intermediary metabolism
PA1377	PA1377	-1.37488	1.05814e-08	3.38762	2.68914e-28			Uncharacterized protein	Hypothetical, unclassified, unknown
PA1378	PA1378	-1.94259	6.81556e-13	-1.11221	0.637047			Uncharacterized protein	Hypothetical, unclassified, unknown
PA1379	PA1379	1.33358	0.0190315	-1.02467	0.946358			Probable short-chain dehydrogenase	Putative enzymes
PA1380	PA1380	1.22062	0.0172095	2.45273	3.45742e-05			Probable transcriptial regulator	Transcriptial regulators
PA1381	PA1381	-1.22136	0.431086	-1.19983	0.695125			Uncharacterized protein	Hypothetical, unclassified, unknown
PA1382	PA1382	1.54206	9.60655e-17	1.21467	0.204427			Probable type II secreti system protein	Protein secreti/export apparatus	Bacterial secreti system
PA1383	PA1383	-1.21269	0.00440236	1.11713	0.571193	2	1	Uncharacterized protein	Hypothetical, unclassified, unknown
PA1384	galE	1.42177	0.00233889	2.47399	0.0833894			UDP-glucose 4-epimerase	Nucleotide biosynthesis and metabolism; Carb compound catabolism; Central intermediary metabolism	Amino sugar and nucleotide sugar metabolism;Galactose metabolism;Metabolic pathways
PA1385	PA1385	3.69091	2.30392e-28	2.32881	1.41591e-05			Probable glycosyl transferase	Cell wall / LPS / capsule
PA1386	PA1386	1.9388	7.64344e-11	1.10957	0.740968			Probable ATP-binding compent of ABC transporter	Transport of small molecules	ABC transporters
PA1387	PA1387	1.04008	0.69679	-1.131	0.644396			Uncharacterized protein	Hypothetical, unclassified, unknown
PA1388	PA1388	1.41868	0.000499296	1.12851	0.608221			Uncharacterized protein	Hypothetical, unclassified, unknown
PA1389	PA1389	1.25853	0.00113759	-1.27327	0.195612			Probable glycosyl transferase	Putative enzymes
PA1390	PA1390	1.80916	2.43526e-11	-1.43706	0.179669			Probable glycosyl transferase	Putative enzymes
PA1391	PA1391	1.46042	3.96358e-05	1.23225	0.48613			Probable glycosyl transferase	Putative enzymes
PA1392	PA1392	2.00479	1.31991e-17	1.24551	0.247975			Uncharacterized protein	Hypothetical, unclassified, unknown
PA1393	cysC	-1.1436	0.382707	1.9836	0.00802854			Adenylyl-sulfate kinase (EC 2.7.1.25) (APS kinase) (ATP adenosine-5'-phosphosulfate 3'-phosphotransferase) (Adenosine-5'-phosphosulfate kinase)	Amino acid biosynthesis and metabolism; Central intermediary metabolism; Nucleotide biosynthesis and metabolism	Metabolic pathways;Microbial metabolism in diverse envirments;Purine metabolism;Sulfur metabolism
PA1394	PA1394	1.08339	0.626082	-1.33268	0.585225			Uncharacterized protein	Hypothetical, unclassified, unknown
PA1395	PA1395	1.05906	0.707296	1.18277	0.600132			Uncharacterized protein	Hypothetical, unclassified, unknown
PA1396	PA1396	-1.75116	4.80591e-12	1.08897	0.66292			Probable two-compent sensor	Two-compent regulatory systems
PA1397	PA1397	1.42167	0.000202635	-1.4798	0.00572372	-0.777772	0.0712573	Probable two-compent respse regulator	Transcriptial regulators; Two-compent regulatory systems
PA1398	PA1398	-1.03854	0.638622	-1.61991	0.0337346			Uncharacterized protein	Hypothetical, unclassified, unknown
PA1399	PA1399	-1.45416	0.0117491	-1.4699	0.109518			Probable transcriptial regulator	Transcriptial regulators
PA1400	PA1400	1.732	2.05276e-08	1.17293	0.414658			Probable pyruvate carboxylase	Energy metabolism
PA1401	PA1401	-1.45833	4.86628e-05	1.34742	0.102559			Uncharacterized protein	Hypothetical, unclassified, unknown
PA1402	PA1402	-1.93434	8.42915e-09	1.29519	0.2161		0.000106054	Uncharacterized protein	Hypothetical, unclassified, unknown
PA1403	PA1403	1.81527	6.33862e-14	-1.04052	0.852248			Probable transcriptial regulator	Transcriptial regulators
PA1404	PA1404	3.39346	3.03906e-08	3.14436	0.000317792			Uncharacterized protein	Hypothetical, unclassified, unknown
PA1405	PA1405	-3.39825	1.73042e-68	-2.10086	0.00540029			DNA helicase (EC 3.6.4.12)	DNA replicati, recombinati, modificati and repair
PA1406	PA1406	-1.12966	0.30095	-1.13619	0.536028			Uncharacterized protein	Hypothetical, unclassified, unknown
PA1407	PA1407	2.03496	4.73889e-15	-1.11754	0.553413			Uncharacterized protein	Hypothetical, unclassified, unknown
PA1408	PA1408	4.22961	2.93658e-151	-1.15065	0.305794		8.16358e-05	Uncharacterized protein	Membrane proteins
PA1409	aphA	1.62101	0.00402006	-1.26509	0.500868			Acetylpolyamine aminohydrolase	Carb compound catabolism
PA1410	PA1410	1.19484	0.219811	-1.35219	0.511975			Probable periplasmic spermidine/putrescine-binding protein	Transport of small molecules	ABC transporters
PA1411	PA1411	1.39299	8.06765e-05	0.999976	0.999885			Uncharacterized protein	Membrane proteins
PA1412	PA1412	1.02692	0.944938	-3.0586	0.03625			Uncharacterized protein	Hypothetical, unclassified, unknown
PA1413	PA1413	-1.09129	0.298949	-1.37576	0.0137697			Probable transcriptial regulator	Transcriptial regulators
PA1414	PA1414	1.84287	0.00289628	8.60613	2.30759e-60			Uncharacterized protein	Hypothetical, unclassified, unknown
PA1415	halS	4.81114	4.20709e-93	1.761	1.30854e-05			Putative AHL lactase (Uncharacterized protein)	Hypothetical, unclassified, unknown
PA1416	PA1416	1.23324	0.242816	-1.41322	0.382493			Uncharacterized protein	Hypothetical, unclassified, unknown
PA1417	PA1417	-1.3054	0.15163	-1.47542	0.298142			Probable decarboxylase	Putative enzymes	Biosynthesis of amino acids;Biosynthesis of antibiotics;Butanoate metabolism;C5-Branched dibasic acid metabolism;Carb metabolism;Metabolic pathways;Pantothenate and CoA biosynthesis;Valine, leucine and isoleucine biosynthesis
PA1418	PA1418	-1.10396	0.493566	-1.58986	0.235814			Probable sodium:solute symport protein	Transport of small molecules
PA1419	PA1419	1.84398	0.00336468	1.35251	0.479445			Probable transporter	Membrane proteins; Transport of small molecules
PA1420	PA1420	-1.02798	0.897575	1.59017	0.365273			Uncharacterized protein	Hypothetical, unclassified, unknown
PA1421	gbuA	-1.12751	0.375223	-1.20086	0.423136			Guanidinobutyrase (EC 3.5.3.7)	Amino acid biosynthesis and metabolism	Arginine and proline metabolism;Metabolic pathways
PA1422	gbuR	2.52068	8.82351e-27	1.4972	0.00742679			GbuR	Transcriptial regulators
PA1423	bdlA	2.61108	1.2341e-85	-1.32078	0.0153849	OFF	1.47955e-05	Biofilm dispersi protein BdlA (Chemotaxis regulator BdlA)	Cell wall / LPS / capsule; Chemotaxis	Bacterial chemotaxis;Two-compent system
PA1424	PA1424	-1.58574	1.44705e-05	-1.64575	0.0396076			Uncharacterized protein	Hypothetical, unclassified, unknown
PA1425	PA1425	-1.16218	0.104101	1.11366	0.574514			Probable ATP-binding compent of ABC transporter	Transport of small molecules
PA1426	PA1426	2.18604	0.00218592	-1.17144	0.77844			Uncharacterized protein	Hypothetical, unclassified, unknown
PA1427	PA1427	1.71455	0.0142264	1.18083	0.770396			Uncharacterized protein	Hypothetical, unclassified, unknown
PA1428	PA1428	-1.41718	0.000359564	-1.3545	0.0130936			Uncharacterized protein	Hypothetical, unclassified, unknown
PA1429	PA1429	-6.22888	0	-3.45679	2.9275e-37	1.61457	0.177087	Probable cati-transporting P-type ATPase	Membrane proteins; Transport of small molecules
PA1430	lasR	2.61966	5.20189e-119	1.94586	1.08069e-23	-0.709902	0.0708874	Transcriptial activator protein LasR	Adaptati, Protecti; Transcriptial regulators	Biofilm formati;Quorum sensing
PA1431	rsaL	3.33948	3.20684e-05	6.47584	1.90548e-46			Regulatory protein RsaL	Adaptati, Protecti; Transcriptial regulators
PA1432	lasI	3.12681	7.29709e-135	3.98128	1.81721e-123	1.6411	0.210757	Acyl-homoserine-lacte synthase (EC 2.3.1.184) (Autoinducer synthesis protein LasI)	Adaptati, Protecti	Biofilm formati;Cysteine and methiine metabolism;Metabolic pathways;Quorum sensing
PA1433	PA1433	1.81943	3.12748e-28	1.18785	0.23046	3.06144	0.0416663	Uncharacterized protein	Membrane proteins
PA1434	PA1434	1.72452	3.19288e-09	2.02517	0.00102771			Uncharacterized protein	Hypothetical, unclassified, unknown
PA1435	PA1435	1.25734	0.0716376	1.51302	0.34279			Probable Resistance-Nodulati-Cell Divisi (RND) efflux membrane fusi protein	Transport of small molecules
PA1436	PA1436	1.2119	0.0652579	1.28387	0.412664			Probable Resistance-Nodulati-Cell Divisi (RND) efflux transporter	Membrane proteins; Transport of small molecules
PA1437	PA1437	1.35297	2.4649e-05	1.75143	1.52512e-07			Probable two-compent respse regulator	Transcriptial regulators; Two-compent regulatory systems	Two-compent system
PA1438	PA1438	1.47753	3.57955e-11	-1.41558	0.0642176			Probable two-compent sensor	Two-compent regulatory systems	Two-compent system
PA1439	PA1439	1.01434	0.847363	1.24675	0.189916			Inner membrane protein	Hypothetical, unclassified, unknown
PA1440	PA1440	1.19447	1.99145e-05	1.14375	0.135093	1.60316	0.0613366	Uncharacterized protein	Hypothetical, unclassified, unknown
PA1441	PA1441	-1.15941	0.00143383	-4.67067	2.40486e-50	OFF	3.04218e-05	Uncharacterized protein	Motility & Attachment	Flagellar assembly
PA1442	PA1442	1.19102	0.00173164	-1.70861	9.19008e-07	-0.769887	0.189498	Uncharacterized protein	Hypothetical, unclassified, unknown; Membrane proteins
PA1443	fliM	1.38604	2.42691e-14	1.5852	5.47189e-08	-0.892837	0.375064	Flagellar motor switch protein FliM	Adaptati, Protecti; Chemotaxis; Motility & Attachment	Bacterial chemotaxis;Flagellar assembly
PA1444	fliN	1.331	2.32551e-08	-1.29667	0.0205717	1.59	0.0669174	Flagellar motor switch protein FliN	Chemotaxis; Adaptati, Protecti; Motility & Attachment	Bacterial chemotaxis;Flagellar assembly
PA1445	fliO	1.15983	0.0498306	-2.54055	3.62852e-06			Flagellar protein FliO	Chemotaxis; Adaptati, Protecti; Motility & Attachment	Flagellar assembly
PA1446	fliP	-1.07181	0.200456	-1.03777	0.851719			Flagellar biosynthetic protein FliP	Chemotaxis; Adaptati, Protecti; Motility & Attachment	Flagellar assembly
PA1447	fliQ	1.27652	4.54772e-05	1.46796	0.0466886			Flagellar biosynthetic protein FliQ	Chemotaxis; Adaptati, Protecti; Motility & Attachment	Flagellar assembly
PA1448	fliR	1.24692	0.000434111	1.05738	0.801641			Flagellar biosynthetic protein FliR	Chemotaxis; Adaptati, Protecti; Motility & Attachment	Flagellar assembly
PA1449	flhB	1.42931	3.42255e-07	1.1552	0.522339			Flagellar biosynthetic protein FlhB	Chemotaxis; Adaptati, Protecti; Motility & Attachment	Flagellar assembly
PA1450	PA1450	-1.62434	1.25675e-11	-1.76104	0.00399268			Uncharacterized protein	Hypothetical, unclassified, unknown
PA1451	PA1451	-1.99374	9.40993e-18	-3.51013	4.38494e-07			Uncharacterized protein	Hypothetical, unclassified, unknown
PA1452	flhA	-1.4221	9.2461e-15	-2.56651	3.91834e-19			Flagellar biosynthesis protein FlhA	Chemotaxis; Adaptati, Protecti; Motility & Attachment	Flagellar assembly
PA1453	flhF	-1.19283	0.000188306	-2.2868	6.95866e-24			Flagellar biosynthesis protein FlhF (Flagella-associated GTP-binding protein)	Chemotaxis; Adaptati, Protecti; Motility & Attachment
PA1454	fleN	1.08365	0.0506956	-1.38346	1.20138e-05	1.44459	0.00986293	Site-determining protein	Motility & Attachment
PA1455	fliA	-1.14262	0.000295074	1.0929	0.284014	-0.953637	0.642685	RNA polymerase sigma factor FliA (RNA polymerase sigma factor for flagellar oper) (Sigma F) (Sigma-28)	Transcriptial regulators	Biofilm formati;Flagellar assembly;Two-compent system
PA1456	cheY	-1.60168	1.14066e-27	-1.07546	0.454693			Chemotaxis protein CheY	Transcriptial regulators; Two-compent regulatory systems	Bacterial chemotaxis;Two-compent system
PA1457	cheZ	-1.31347	1.32398e-11	1.21579	0.0233839	-0.813279	0.0712213	Protein phosphatase CheZ (EC 3.1.3.-) (Chemotaxis protein CheZ)	Adaptati, Protecti; Chemotaxis	Bacterial chemotaxis
PA1458	PA1458	1.18971	7.1793e-05	-1.85028	1.66079e-13	2.10062	0.0130691	Probable two-compent sensor	Chemotaxis; Two-compent regulatory systems	Bacterial chemotaxis;Two-compent system
PA1459	cheB1	1.1272	0.00185334	-1.34619	0.000898879	1.72173	0.00115342	Chemotaxis respse regulator protein-glutamate methylesterase of group 1 oper (EC 3.1.1.61)	Chemotaxis	Bacterial chemotaxis;Two-compent system
PA1460	motC	1.10198	0.0342835	-1.96793	1.12453e-05		0.000202578	MotC	Motility & Attachment	Bacterial chemotaxis;Flagellar assembly;Two-compent system
PA1461	motD	1.12968	0.0102553	1.12503	0.448281	-0.754852	0.290642	MotD	Motility & Attachment	Bacterial chemotaxis;Flagellar assembly
PA1462	PA1462	1.09279	0.0378478	-1.38219	0.00104472	-0.811869	0.30872	Probable plasmid partitiing protein	Cell divisi
PA1463	PA1463	1.17759	0.00010751	-1.87845	8.14798e-17			Uncharacterized protein	Hypothetical, unclassified, unknown	Bacterial chemotaxis;Two-compent system
PA1464	PA1464	1.17387	0.0038144	-1.71966	4.14885e-08	1.82123	0.00134663	Probable purine-binding chemotaxis protein	Adaptati, Protecti; Chemotaxis	Bacterial chemotaxis;Two-compent system
PA1465	PA1465	1.32636	8.99289e-05	-1.58657	9.34504e-05		3.75184e-05	Uncharacterized protein	Hypothetical, unclassified, unknown
PA1466	PA1466	-1.31261	0.1381	-2.4195	0.0157297			Uncharacterized protein	Hypothetical, unclassified, unknown	Glutathie metabolism
PA1467	PA1467	-1.21625	0.00605347	-2.21881	0.00157307			Uncharacterized protein	Hypothetical, unclassified, unknown
PA1468	PA1468	1.53287	2.69179e-05	1.15935	0.610797			Uncharacterized protein	Hypothetical, unclassified, unknown
PA1469	PA1469	1.36091	0.000170544	1.09965	0.52326			Uncharacterized protein	Hypothetical, unclassified, unknown
PA1470	PA1470	2.40326	5.49452e-34	1.29841	0.0791398	5.99492	0.00498072	Probable short-chain dehydrogenase	Putative enzymes	biosynthesis of unsaturated fatty acids;Biotin metabolism;Carb metabolism;Fatty acid biosynthesis;Metabolic pathways
PA1471	PA1471	4.93957	1.83011e-86	3.07055	2.33241e-17			Uncharacterized protein	Hypothetical, unclassified, unknown
PA1472	PA1472	1.1193	0.268598	-1.68227	0.00316009			Uncharacterized protein	Hypothetical, unclassified, unknown
PA1473	PA1473	1.57553	3.38089e-11	1.32591	0.0789812		0.000245658	Uncharacterized protein	Hypothetical, unclassified, unknown
PA1474	PA1474	2.0654	1.5287e-75	-1.09061	0.361779	-1.75868	0.354129	Uncharacterized protein	Hypothetical, unclassified, unknown
PA1475	ccmA	2.28902	1.81659e-51	1.09963	0.337668	-0.910537	0.103948	Cytochrome c biogenesis ATP-binding export protein CcmA (EC 3.6.3.41) (Heme exporter protein A)	Transport of small molecules	ABC transporters
PA1476	ccmB	2.92479	2.2898e-86	1.45431	0.00306532			Heme exporter protein B (Cytochrome c-type biogenesis protein CcmB)	Membrane proteins; Transport of small molecules	ABC transporters
PA1477	ccmC	2.38362	7.15193e-85	1.21669	0.021243			Heme exporter protein C (Cytochrome c-type biogenesis protein CcmC)	Membrane proteins; Transport of small molecules	ABC transporters
PA1478	ccmD	2.3187	3.81268e-43	1.01992	0.919918			Heme exporter protein D (Cytochrome c-type biogenesis protein CcmD)	Hypothetical, unclassified, unknown	ABC transporters
PA1479	ccmE	1.87579	1.95651e-34	-1.03003	0.7881	1.41518	0.049885	Cytochrome c-type biogenesis protein CcmE (Cytochrome c maturati protein E) (Heme chapere CcmE)	Energy metabolism
PA1480	ccmF	1.26556	4.90515e-09	-1.72587	1.34649e-08		0.000216305	Cytochrome c-type biogenesis protein CcmF	Energy metabolism
PA1481	ccmG	1.09092	0.119447	-1.25592	0.155662	1.74623	0.117024	Thiol:disulfide interchange protein DsbE (Cytochrome c biogenesis protein CcmG)	Translati, post-translatial modificati, degradati; Chaperes & heat shock proteins; Energy metabolism
PA1482	ccmH	-1.03328	0.454349	1.22119	0.249796	1.44981	0.108452	Cytochrome c-type biogenesis protein CcmH	Energy metabolism
PA1483	cycH	-1.00584	0.900253	-1.38758	0.00488712	-1.0334	0.43385	Cytochrome c-type biogenesis protein CycH	Energy metabolism
PA1484	PA1484	1.08947	0.294038	-1.07033	0.701458			Probable transcriptial regulator	Transcriptial regulators
PA1485	PA1485	2.86086	4.31412e-08	-1.46818	0.303917			Probable amino acid permease	Membrane proteins; Transport of small molecules
PA1486	PA1486	1.21808	0.0582058	-1.56336	0.0389847			Uncharacterized protein	Amino acid biosynthesis and metabolism
PA1487	PA1487	-1.10599	0.295186	-1.34788	0.24754			Probable carbohydrate kinase	Putative enzymes	Glycerolipid metabolism;Metabolic pathways
PA1488	PA1488	1.08596	0.429	-2.06647	0.00254559			Uncharacterized protein	Hypothetical, unclassified, unknown
PA1489	PA1489	-1.46454	0.000253811	-4.28846	1.20377e-10			Uncharacterized protein	Hypothetical, unclassified, unknown
PA1490	PA1490	-1.02124	0.867679	1.10165	0.529917			Probable transcriptial regulator	Transcriptial regulators
PA1491	PA1491	1.18186	0.457733	1.09408	0.832961			Probable transporter	Membrane proteins; Transport of small molecules
PA1492	PA1492	1.63111	0.003605	1.45698	0.217432			Uncharacterized protein	Hypothetical, unclassified, unknown
PA1493	cysP	-5.15154	1.05683e-255	-2.91974	1.29016e-31	-1.12218	0.75017	Sulfate-binding protein of ABC transporter	Transport of small molecules	ABC transporters;Sulfur metabolism
PA1494	PA1494	1.05254	0.515487	-1.12726	0.546553	-1.05596	0.944721	Uncharacterized protein	Transcriptial regulators
PA1495	PA1495	1.84395	1.88643e-11	1.04716	0.841723			Uncharacterized protein	Hypothetical, unclassified, unknown
PA1496	PA1496	1.15691	0.153439	1.09006	0.702725			Probable potassium channel	Membrane proteins; Transport of small molecules
PA1497	PA1497	-1.28354	0.332599	1.36551	0.512027			Probable transporter	Membrane proteins; Transport of small molecules
PA1498	pykF	1.37317	0.0657911	1.41681	0.435448			Pyruvate kinase (EC 2.7.1.40)	Energy metabolism; Carb compound catabolism	Biosynthesis of amino acids;Biosynthesis of antibiotics;Carb metabolism;Glycolysis / Gluceogenesis;Metabolic pathways;Microbial metabolism in diverse envirments;Purine metabolism;Pyruvate metabolism
PA1499	PA1499	1.20549	0.424614	-1.69453	0.247878			Uncharacterized protein	Putative enzymes	Biosynthesis of antibiotics;Carb metabolism;Glycerolipid metabolism;Glycine, serine and threine metabolism;Glyoxylate and dicarboxylate metabolism;Metabolic pathways;Methane metabolism;Microbial metabolism in diverse envirments;Pentose phosphate pathway
PA1500	PA1500	-1.13839	0.335376	-1.09624	0.736915		0.000196458	Probable oxidoreductase	Putative enzymes	Glyoxylate and dicarboxylate metabolism;Metabolic pathways
PA1501	PA1501	-1.50361	0.0457174	-1.86117	0.114818		2.98639e-05	Hydroxypyruvate isomerase (EC 5.3.1.22)	Hypothetical, unclassified, unknown	Glyoxylate and dicarboxylate metabolism;Metabolic pathways
PA1502	gcl	-1.36825	0.0970794	1.18485	0.656204			Glyoxylate carboligase	Central intermediary metabolism	Glyoxylate and dicarboxylate metabolism;Metabolic pathways
PA1503	PA1503	2.14542	3.64783e-07	1.57774	0.0523261			Uncharacterized protein	Hypothetical, unclassified, unknown
PA1504	PA1504	-1.67562	3.40088e-14	2.10945	1.1012e-10	-1.03343	0.970479	Probable transcriptial regulator	Transcriptial regulators
PA1505	moaA2	-1.78818	8.7948e-42	1.34276	0.000407229			Cyclic pyranopterin mophosphate synthase 2 (EC 4.1.99.18) (Molybdenum cofactor biosynthesis protein A 2)	Biosynthesis of cofactors, prosthetic groups and carriers	Folate biosynthesis;Metabolic pathways;Sulfur relay system
PA1506	PA1506	-1.35727	0.000189369	-1.34933	0.15892			Uncharacterized protein	Hypothetical, unclassified, unknown
PA1507	PA1507	9.78687	2.60799e-142	3.57101	2.1479e-12			Probable transporter	Membrane proteins; Transport of small molecules
PA1508	PA1508	1.25157	0.00333832	-1.07402	0.721299			Uncharacterized protein	Hypothetical, unclassified, unknown
PA1509	Tli4	1.23621	7.65948e-06	1.64923	3.45296e-06			Uncharacterized protein	Adaptati, Protecti
PA1510	Tle4	1.05049	0.443018	2.16479	4.95705e-12			Uncharacterized protein	Secreted Factors (toxins, enzymes, alginate)
PA1511	VgrG2a	1.00658	0.946017	1.27542	0.561971			Uncharacterized protein	Hypothetical, unclassified, unknown	Bacterial secreti system
PA1512	hcpA	5.99131	0.000347213					Major exported protein (Secreted protein hcp)	Secreted Factors (toxins, enzymes, alginate)	Bacterial secreti system;Biofilm formati
PA1513	PA1513	1.13942	0.0347028	3.01804	1.83456e-08			Uncharacterized protein	Membrane proteins
PA1514	allA	1.21549	0.01775	2.46856	0.000133975			Ureidoglycolate lyase (EC 4.3.2.3) (Ureidoglycolatase)	Hypothetical, unclassified, unknown	Metabolic pathways;Purine metabolism
PA1515	alc	-1.03425	0.560009	2.89255	2.17132e-05			Probable allantoicase (EC 3.5.3.4) (Allantoate amidinohydrolase)	Carb compound catabolism	Metabolic pathways;Microbial metabolism in diverse envirments;Purine metabolism
PA1516	PA1516	-1.59532	1.0417e-11	1.49949	0.0383993	8.121	0.00207843	Uncharacterized protein	Hypothetical, unclassified, unknown
PA1517	PA1517	-1.14539	0.0595312	-1.19579	0.281657	3.67541	0.0458527	Uncharacterized protein	Hypothetical, unclassified, unknown
PA1518	PA1518	-1.07012	0.421034	3.32399	2.45211e-14			5-hydroxyisourate hydrolase (HIU hydrolase) (HIUHase) (EC 3.5.2.17)	Hypothetical, unclassified, unknown	Metabolic pathways;Microbial metabolism in diverse envirments;Purine metabolism
PA1519	PA1519	-1.82154	7.2819e-06	2.24428	0.0255567			Probable transporter	Membrane proteins; Transport of small molecules
PA1520	PA1520	-1.06266	0.19004	-1.24001	0.0786903	-0.943957	0.402847	Probable transcriptial regulator	Transcriptial regulators
PA1521	PA1521	1.20254	0.0117048	1.40599	0.0187691	-0.874144	0.662255	Probable guanine deaminase	Nucleotide biosynthesis and metabolism	Metabolic pathways;Purine metabolism
PA1522	PA1522	1.19853	0.00392644	1.68238	0.00164131			Uncharacterized protein	Hypothetical, unclassified, unknown
PA1523	xdhB	-2.41081	3.86878e-90	1.63004	0.000309126	-1.25658	0.519125	Xanthine dehydrogenase	Nucleotide biosynthesis and metabolism	Metabolic pathways;Microbial metabolism in diverse envirments;Purine metabolism
PA1524	xdhA	-2.41535	7.57379e-74	1.15751	0.388979			Xanthine dehydrogenase	Nucleotide biosynthesis and metabolism	Metabolic pathways;Microbial metabolism in diverse envirments;Purine metabolism
PA1525	alkB2	1.89501	1.3505e-09	1.77903	0.0255413			Alkane 1-mooxygenase 2 (EC 1.14.15.3) (Alkane hydroxylase) (AHs) (Terminal alkane hydroxylase)	Carb compound catabolism	Caprolactam degradati;Fatty acid degradati
PA1526	PA1526	-1.28614	2.5645e-05	1.28687	0.00449366	-1.19419	0.396663	Probable transcriptial regulator	Transcriptial regulators
PA1527	smc	-1.15853	7.80571e-05	-1.45154	0.000312382	1.55531	0.0377922	Chromosome partiti protein Smc	Hypothetical, unclassified, unknown
PA1528	zipA	1.26636	4.70596e-11	1.23801	0.00135586	-0.902265	0.678544	Cell divisi protein ZipA	Cell divisi
PA1529	lig	1.51696	1.10242e-23	1.06128	0.537495	-1.02138	0.710786	DNA ligase (EC 6.5.1.2) (Polydeoxyribucleotide synthase [NAD(+)])	DNA replicati, recombinati, modificati and repair	Base excisi repair;DNA replicati;Mismatch repair;Nucleotide excisi repair
PA1530	PA1530	1.19155	0.0100173	9.6894	7.63817e-21	-0.932369	0.553709	Uncharacterized protein	Hypothetical, unclassified, unknown
PA1531	PA1531	1.66884	0.169637	1.07108	0.736161			Uncharacterized protein	Hypothetical, unclassified, unknown
PA1532	dnaX	-1.20995	6.45994e-05	-1.17558	0.0561357	-1.45382	0.0814926	DNA polymerase subunits gamma and tau	DNA replicati, recombinati, modificati and repair	DNA replicati;Homologous recombinati;Metabolic pathways;Mismatch repair;Purine metabolism;Pyrimidine metabolism
PA1533	PA1533	-1.14253	0.00441371	1.01672	0.870939	-0.895599	0.561907	Nucleoid-associated protein PA1533	Hypothetical, unclassified, unknown
PA1534	recR	-1.93603	5.85318e-30	-1.3902	0.0324357			Recombinati protein RecR	DNA replicati, recombinati, modificati and repair	Homologous recombinati
PA1535	PA1535	-1.16237	0.0094902	1.6201	0.000349584			Probable acyl-CoA dehydrogenase	Putative enzymes	beta-Alanine metabolism;Biosynthesis of antibiotics;Carb metabolism;Fatty acid degradati;Metabolic pathways;Propanoate metabolism;Valine, leucine and isoleucine degradati
PA1536	PA1536	-1.76513	3.11418e-08	-1.25734	0.299163			UPF0167 protein PA1536	Hypothetical, unclassified, unknown
PA1537	PA1537	-1.661	0.000468953	-1.11796	0.7332			Probable short-chain dehydrogenase	Putative enzymes
PA1538	PA1538	-1.46749	0.00442012	-1.56741	0.171183			Baeyer-Villiger mooxygenase (BVMO) (EC 1.14.13.-)	Putative enzymes
PA1539	PA1539	1.29018	0.000101079	1.61276	7.83233e-05			Uncharacterized protein	Hypothetical, unclassified, unknown
PA1540	PA1540	-9.49487	0	-1.91638	0.244751			Uncharacterized protein	Membrane proteins
PA1541	PA1541	-6.33315	7.62826e-61	-4.28463	0.00184755			Probable drug efflux transporter	Membrane proteins; Transport of small molecules
PA1542	PA1542	-1.86984	9.5676e-09	-1.2016	0.486031			Uncharacterized protein	Hypothetical, unclassified, unknown
PA1543	apt	-1.45686	1.75919e-13	1.26706	0.0738951	-0.83303	0.323435	Adenine phosphoribosyltransferase (APRT) (EC 2.4.2.7)	Nucleotide biosynthesis and metabolism	Metabolic pathways;Purine metabolism
PA1544	anr	1.09475	0.0161035	1.51933	7.4592e-12	-4.59093	0.0918538	Transcriptial activator protein anr	Transcriptial regulators
PA1545	PA1545	3.81849	5.02455e-61	-1.02145	0.789021			Uncharacterized protein PA1545	Hypothetical, unclassified, unknown
PA1546	hemN	-2.8887	1.95528e-179	-1.21993	0.0159389	1.9672	0.207837	Oxygen-independent coproporphyrinogen-III oxidase (CPO) (EC 1.3.99.22) (Coproporphyrinogen III dehydrogenase) (CPDH)	Biosynthesis of cofactors, prosthetic groups and carriers
PA1547	PA1547	-1.2863	4.37947e-05	-2.09133	1.50282e-06			Uncharacterized protein	Membrane proteins
PA1548	PA1548	-1.02328	0.745804	1.10564	0.596245			Uncharacterized protein	Hypothetical, unclassified, unknown
PA1549	PA1549	-1.36308	2.53647e-08	-1.62637	2.70137e-06			Probable cati-transporting P-type ATPase	Membrane proteins; Transport of small molecules
PA1550	PA1550	-1.12305	0.00145396	-1.36378	0.0108734	1.53522	0.180722	Uncharacterized protein	Hypothetical, unclassified, unknown
PA1551	PA1551	-1.32031	1.93281e-10	-1.49385	2.9785e-09	-1.04964	0.949015	Probable ferredoxin	Energy metabolism
PA1552	ccoP1	-1.3981	1.65027e-17	1.59373	0.00517845	-2.76471	0.00766302	Cbb3-type cytochrome c oxidase subunit	Energy metabolism; Central intermediary metabolism	Metabolic pathways;Oxidative phosphorylati;Two-compent system
PA1552.1	ccoQ1	-1.11337	0.0182048					Cytochrome c oxidase, cbb3-type, CcoQ subunit	Central intermediary metabolism	Metabolic pathways;Oxidative phosphorylati;Two-compent system
PA1553	ccoO1	1.06942	0.0858824	1.16007	0.257954	-1.75048	0.0362018	Cytochrome c oxidase, cbb3-type, CcoO subunit	Energy metabolism; Central intermediary metabolism	Metabolic pathways;Oxidative phosphorylati;Two-compent system
PA1554	cc1	-1.02858	0.53728	1.85117	3.15201e-14	-3.42628	0.0199871	Cytochrome c oxidase, cbb3-type, Cc subunit	Energy metabolism; Central intermediary metabolism	Metabolic pathways;Oxidative phosphorylati;Two-compent system
PA1555	ccoP2	-3.11947	3.29445e-165	-1.24468	0.00202865	-0.92459	0.737059	Cbb3-type cytochrome c oxidase subunit	Energy metabolism; Central intermediary metabolism	Metabolic pathways;Oxidative phosphorylati;Two-compent system
PA1555.1	ccoQ2	-3.16283	1.02218e-113					Cytochrome c oxidase, cbb3-type, CcoQ subunit	Central intermediary metabolism
PA1556	ccoO2	-3.38769	1.19932e-224	-1.32661	0.00828557	1.81531	0.218081	Cytochrome c oxidase, cbb3-type, CcoO subunit	Energy metabolism; Central intermediary metabolism	Metabolic pathways;Oxidative phosphorylati;Two-compent system
PA1557	cc2	-3.73598	0	-1.41507	1.98411e-07	1.66998	0.512884	Cytochrome c oxidase, cbb3-type, Cc subunit	Energy metabolism; Central intermediary metabolism	Metabolic pathways;Oxidative phosphorylati;Two-compent system
PA1558	PA1558	2.18327	3.04737e-14	1.43651	0.0237244		0.000361761	Uncharacterized protein	Hypothetical, unclassified, unknown
PA1559	PA1559	-1.06305	0.1852	-1.95603	1.81772e-11			Uncharacterized protein	Hypothetical, unclassified, unknown
PA1560	PA1560	1.18689	0.00299685	-1.66848	0.00072284			Uncharacterized protein	Hypothetical, unclassified, unknown
PA1561	aer	-3.02711	1.63722e-178	-2.4916	3.4607e-29	1.9179	0.226533	Aerotaxis receptor Aer	Adaptati, Protecti; Chemotaxis	Bacterial chemotaxis;Two-compent system
PA1562	acnA	3.24584	1.02775e-192	1.38165	4.78103e-07	3.01396	0.0180512	Acitate hydratase A (ACN) (Acitase) (EC 4.2.1.3) ((2R,3S)-2-methylisocitrate dehydratase) ((2S,3R)-3-hydroxybutane-1,2,3-tricarboxylate dehydratase) (Ir-respsive protein-like) (IRP-like) (Probable 2-methyl-cis-acitate hydratase) (EC 4.2.1.99) (RNA-binding protein)	Energy metabolism	Biosynthesis of amino acids;Biosynthesis of antibiotics;Carb metabolism;Citrate cycle (TCA cycle);Glyoxylate and dicarboxylate metabolism;Metabolic pathways;Microbial metabolism in diverse envirments
PA1563	rlmM	1.18028	0.0115692	-1.62624	2.33044e-07		1.94865e-06	Ribosomal RNA large subunit methyltransferase M (EC 2.1.1.186) (23S rRNA (cytidine2498-2'-O)-methyltransferase) (23S rRNA 2'-O-ribose methyltransferase RlmM)	Hypothetical, unclassified, unknown
PA1564	tusA	-1.42709	5.55964e-06	2.74298	8.16218e-21	-0.746878	0.172215	Sulfurtransferase TusA homolog (EC 2.8.1.-)	Hypothetical, unclassified, unknown	Sulfur relay system
PA1565	PA1565	-1.61113	0.0064933	1.07341	0.869751			Probable oxidoreductase	Putative enzymes; Carb compound catabolism
PA1566	PA1566	-2.3741	0.000191952	1.04677	0.896802			Uncharacterized protein	Carb compound catabolism	Alanine, aspartate and glutamate metabolism;Arginine biosynthesis;Biosynthesis of amino acids;Glyoxylate and dicarboxylate metabolism;Metabolic pathways;Microbial metabolism in diverse envirments;Nitrogen metabolism;Two-compent system
PA1567	PA1567	1.34291	0.0933409	1.91626	0.110009			Uncharacterized protein	Hypothetical, unclassified, unknown
PA1568	PA1568	-2.02989	0.13483	-1.14489	0.812107			Uncharacterized protein	Hypothetical, unclassified, unknown
PA1569	PA1569	-1.72488	0.0371136	-2.12702	0.184109			Probable major facilitator superfamily (MFS) transporter	Membrane proteins; Transport of small molecules
PA1570	PA1570	-1.69524	4.48845e-15	-1.50007	0.0150268			Probable transcriptial regulator	Transcriptial regulators
PA1571	PA1571	5.05909	2.61122e-104	1.09355	0.710928			Uncharacterized protein	Hypothetical, unclassified, unknown
PA1572	PA1572	-1.01527	0.762907	-1.29507	0.0513075			NAD kinase (EC 2.7.1.-) (EC 2.7.1.23)	Hypothetical, unclassified, unknown
PA1573	PA1573	-1.4078	5.89411e-10	-1.25913	0.192325			Uncharacterized protein	Hypothetical, unclassified, unknown
PA1574	PA1574	-1.29648	0.00170113	-1.12003	0.326588	-0.992485	0.781005	UPF0345 protein PA1574	Hypothetical, unclassified, unknown
PA1575	PA1575	2.70048	1.72478e-36	2.08799	5.92947e-09			Uncharacterized protein	Hypothetical, unclassified, unknown
PA1576	PA1576	1.39736	3.63299e-09	-1.51404	1.68203e-06	1.64513	0.0195451	Probable 3-hydroxyisobutyrate dehydrogenase	Putative enzymes	Metabolic pathways;Valine, leucine and isoleucine degradati
PA1577	PA1577	1.46711	0.114825	2.63313	0.00103259			Uncharacterized protein	Membrane proteins
PA1578	PA1578	2.32358	3.4311e-22	-1.75612	5.77371e-05			Uncharacterized protein	Hypothetical, unclassified, unknown
PA1579	PA1579	-1.35085	8.87114e-09	-1.03277	0.664921	1.48518	0.131025	Uncharacterized protein PA1579	Hypothetical, unclassified, unknown
PA1580	gltA	1.36937	1.32605e-09	2.18571	6.58333e-27	-1.49632	0.0224363	Citrate synthase (EC 2.3.3.16)	Energy metabolism	Biosynthesis of amino acids;Biosynthesis of antibiotics;Carb metabolism;Citrate cycle (TCA cycle);Glyoxylate and dicarboxylate metabolism;Metabolic pathways;Microbial metabolism in diverse envirments
PA1581	sdhC	1.04658	0.457954	1.66444	3.86342e-07	-1.39823	0.3969	Succinate dehydrogenase (C subunit)	Energy metabolism	Biosynthesis of antibiotics;Butanoate metabolism;Carb metabolism;Citrate cycle (TCA cycle);Metabolic pathways;Microbial metabolism in diverse envirments;Oxidative phosphorylati
PA1582	sdhD	-1.22891	NA	1.07965	0.431373	-4.92362	0.0431215	Succinate dehydrogenase hydrophobic membrane anchor subunit	Energy metabolism	Biosynthesis of antibiotics;Butanoate metabolism;Carb metabolism;Citrate cycle (TCA cycle);Metabolic pathways;Microbial metabolism in diverse envirments;Oxidative phosphorylati
PA1583	sdhA	-1.10475	0.00563006	-1.50819	1.27678e-10	-2.36688	0.0426462	Succinate dehydrogenase flavoprotein subunit (EC 1.3.5.1)	Energy metabolism	Biosynthesis of antibiotics;Butanoate metabolism;Carb metabolism;Citrate cycle (TCA cycle);Metabolic pathways;Microbial metabolism in diverse envirments;Oxidative phosphorylati
PA1584	sdhB	-1.58017	1.97844e-30	1.26898	0.00155398	-2.36582	0.104669	Succinate dehydrogenase (B subunit)	Energy metabolism	Biosynthesis of antibiotics;Butanoate metabolism;Carb metabolism;Citrate cycle (TCA cycle);Metabolic pathways;Microbial metabolism in diverse envirments;Oxidative phosphorylati
PA1585	sucA	-1.0046	0.896593	1.19372	0.0367945	-1.29187	0.341061	2-oxoglutarate dehydrogenase (E1 subunit)	Amino acid biosynthesis and metabolism; Energy metabolism	Biosynthesis of antibiotics;Carb metabolism;Citrate cycle (TCA cycle);Lysine degradati;Metabolic pathways;Microbial metabolism in diverse envirments;Tryptophan metabolism
PA1586	sucB	-1.25351	2.00042e-08	1.02881	0.676529	-1.49664	0.110064	Dihydrolipoyllysine-residue succinyltransferase compent of 2-oxoglutarate dehydrogenase complex (EC 2.3.1.61) (2-oxoglutarate dehydrogenase complex compent E2) (OGDC-E2) (Dihydrolipoamide succinyltransferase compent of 2-oxoglutarate dehydrogenase complex)	Energy metabolism	Biosynthesis of antibiotics;Carb metabolism;Citrate cycle (TCA cycle);Lysine degradati;Metabolic pathways;Microbial metabolism in diverse envirments
PA1587	lpdG	1.04742	0.165449	1.22228	0.00757708	-1.23643	0.343281	Dihydrolipoyl dehydrogenase (EC 1.8.1.4) (Dihydrolipoamide dehydrogenase) (E3 compent of 2-oxoglutarate dehydrogenase complex) (Glycine oxidati system L-factor) (LPD-GLC)	Amino acid biosynthesis and metabolism; Energy metabolism	Biosynthesis of antibiotics;Carb metabolism;Citrate cycle (TCA cycle);Glycine, serine and threine metabolism;Glycolysis / Gluceogenesis;Glyoxylate and dicarboxylate metabolism;Metabolic pathways;Microbial metabolism in diverse envirments;Propanoate metabolism;Pyruvate metabolism;Valine, leucine and isoleucine degradati
PA1588	sucC	-1.67946	5.59545e-50	1.29985	0.000289213	-1.85319	2.97443e-06	Succinyl-CoA ligase [ADP-forming] subunit beta (EC 6.2.1.5) (Succinyl-CoA synthetase subunit beta) (SCS-beta)	Energy metabolism	Biosynthesis of antibiotics;C5-Branched dibasic acid metabolism;Carb metabolism;Citrate cycle (TCA cycle);Metabolic pathways;Microbial metabolism in diverse envirments;Propanoate metabolism
PA1589	sucD	-1.7037	1.02688e-50	1.18338	0.0106433	-2.36066	0.0111205	Succinyl-CoA ligase [ADP-forming] subunit alpha (EC 6.2.1.5) (Succinyl-CoA synthetase subunit alpha) (SCS-alpha)	Energy metabolism	Biosynthesis of antibiotics;C5-Branched dibasic acid metabolism;Carb metabolism;Citrate cycle (TCA cycle);Metabolic pathways;Microbial metabolism in diverse envirments;Propanoate metabolism
PA1590	braB	-1.00111	0.980683	1.39981	0.00388906			Branched-chain amino acid transport system 2 carrier protein (LIV-II)	Transport of small molecules
PA1591	PA1591	-1.24636	0.0400689	-1.75283	0.00013303			Uncharacterized protein	Membrane proteins
PA1592	PA1592	3.20271	3.50459e-06	1.12717	0.101515			Uncharacterized protein	Hypothetical, unclassified, unknown
PA1593	PA1593	-1.0034	0.966814	1.43636	0.00699099			Uncharacterized protein	Hypothetical, unclassified, unknown
PA1594	PA1594	1.23263	0.00570507	-1.14566	0.580816			Uncharacterized protein	Hypothetical, unclassified, unknown
PA1595	PA1595	1.60474	9.14759e-10	-1.22408	0.254407			Uncharacterized protein	Membrane proteins
PA1596	htpG	-5.24206	0	-2.55903	1.96721e-36	-1.2143	0.753755	Chapere protein HtpG (Heat shock protein HtpG) (High temperature protein G)	Chaperes & heat shock proteins
PA1597	PA1597	-2.52379	3.00462e-88	-4.45468	9.88813e-28	-0.716408	0.0494955	Uncharacterized protein	Hypothetical, unclassified, unknown
PA1598	panB1	1.3853	0.0123011	-1.25461	0.472818			3-methyl-2-oxobutanoate hydroxymethyltransferase 1 (EC 2.1.2.11) (Ketopantoate hydroxymethyltransferase 1) (KPHMT 1)	Putative enzymes	Metabolic pathways;Pantothenate and CoA biosynthesis
PA1599	PA1599	1.45482	0.000851355	-1.1171	0.610133			Probable transcriptial regulator	Transcriptial regulators
PA1600	PA1600	1.18401	0.1985	-1.51135	0.229223			Probable cytochrome c	Energy metabolism
PA1601	PA1601	1.16598	0.0405834	-1.17152	0.419869			Probable aldehyde dehydrogenase	Putative enzymes
PA1602	PA1602	1.24738	0.14001	1.12019	0.676862			Probable oxidoreductase	Carb compound catabolism	Microbial metabolism in diverse envirments;Nicotinate and nicotinamide metabolism
PA1603	PA1603	-1.08713	0.33127	2.09877	8.13853e-09			Probable transcriptial regulator	Transcriptial regulators
PA1604	PA1604	-1.2386	9.92498e-05	-1.05449	0.67819			Uncharacterized protein	Hypothetical, unclassified, unknown
PA1605	PA1605	2.14059	1.30388e-14	1.42631	0.125267			Uncharacterized protein	Hypothetical, unclassified, unknown
PA1606	PA1606	2.50622	1.35863e-06	1.48624	0.364899			Uncharacterized protein	Hypothetical, unclassified, unknown
PA1607	PA1607	2.11818	1.076e-21	1.79731	1.30538e-05			Uncharacterized protein	Hypothetical, unclassified, unknown
PA1608	PA1608	-1.14594	0.0142617	-1.57949	0.00010634	1.43405	0.144687	Probable chemotaxis transducer	Adaptati, Protecti; Chemotaxis	Bacterial chemotaxis;Two-compent system
PA1609	fabB	-2.11416	2.8002e-87	-1.24794	0.000636752	-2.94155	0.0157974	Beta-ketoacyl-ACP synthase I	Fatty acid and phospholipid metabolism	Biotin metabolism;Carb metabolism;Fatty acid biosynthesis;Metabolic pathways
PA1610	fabA	-1.67067	1.23323e-32	-1.5394	4.97287e-07	-1.46545	0.28867	3-hydroxydecanoyl-[acyl-carrier-protein] dehydratase (EC 4.2.1.59) (3-hydroxyacyl-[acyl-carrier-protein] dehydratase FabA) (Beta-hydroxydecanoyl thioester dehydrase) (Trans-2-decenoyl-[acyl-carrier-protein] isomerase) (EC 5.3.3.14)	Fatty acid and phospholipid metabolism	Carb metabolism;Fatty acid biosynthesis;Metabolic pathways
PA1611	PA1611	-1.5335	2.31579e-14	-1.38206	0.0148818	-0.736196	0.324687	Histidine kinase (EC 2.7.13.3)	Transcriptial regulators; Two-compent regulatory systems; Cell wall / LPS / capsule; Motility & Attachment; Chemotaxis	Biofilm formati;Two-compent system
PA1612	PA1612	-1.49862	9.83785e-07	-3.07422	3.90088e-08			Uncharacterized protein	Hypothetical, unclassified, unknown
PA1613	PA1613	-1.6301	2.04338e-14	-1.28542	0.100472			Uncharacterized protein	Membrane proteins
PA1614	gpsA	-1.25249	9.23489e-07	1.33237	0.000451491	-1.38258	0.00557407	Glycerol-3-phosphate dehydrogenase [NAD(P)+] (EC 1.1.1.94) (NAD(P)H-dependent glycerol-3-phosphate dehydrogenase)	Central intermediary metabolism; Fatty acid and phospholipid metabolism	Glycerophospholipid metabolism;Metabolic pathways
PA1615	PA1615	1.16536	0.00143348	1.48417	0.00316626			Probable lipase	Putative enzymes
PA1616	PA1616	1.18651	0.0230297	-1.3684	0.021215	1.93123	0.00447836	Uncharacterized protein	Hypothetical, unclassified, unknown
PA1617	PA1617	1.93008	6.18907e-40	1.8731	1.23912e-09		7.89545e-05	Probable AMP-binding enzyme	Putative enzymes
PA1618	PA1618	-2.0833	8.08216e-30	1.01147	0.938283	-0.913267	0.774065	Putative esterase PA1618 (EC 3.1.2.-)	Hypothetical, unclassified, unknown
PA1619	PA1619	-2.07006	3.67466e-19	-1.51032	0.0529272			Probable transcriptial regulator	Transcriptial regulators
PA1620	PA1620	-6.33049	1.46803e-07	-1.23228	0.669307			Uncharacterized protein	Membrane proteins
PA1621	PA1621	1.16425	0.0109901	1.13044	0.391167			Probable hydrolase	Putative enzymes
PA1622	PA1622	1.22849	0.00447225	-1.09195	0.625534			Probable hydrolase	Putative enzymes
PA1623	PA1623	-1.74502	2.089e-35	-1.49056	0.000527633	1.57478	0.0724692	Uncharacterized protein	Hypothetical, unclassified, unknown
PA1624	PA1624	-1.53139	3.54187e-19	-1.96161	2.04506e-06	-0.797073	0.109669	Uncharacterized protein	Hypothetical, unclassified, unknown
PA1625	PA1625	1.20584	0.0154188	1.07312	0.637428			Uncharacterized protein	Membrane proteins
PA1626	PA1626	-1.2538	0.0197424	-1.22338	0.395889			Probable major facilitator superfamily (MFS) transporter	Membrane proteins; Transport of small molecules
PA1627	PA1627	-1.27119	0.0728247	-1.72756	0.0234868			Probable transcriptial regulator	Transcriptial regulators
PA1628	PA1628	1.39119	0.000162668	-1.21632	0.439896		0.00012432	Probable 3-hydroxyacyl-CoA dehydrogenase	Putative enzymes	Benzoate degradati;Butanoate metabolism;Metabolic pathways;Microbial metabolism in diverse envirments;Phenylalanine metabolism
PA1629	PA1629	1.47516	0.000100745	1.48668	0.11286			Probable enoyl-CoA hydratase/isomerase	Carb compound catabolism
PA1630	PA1630	-1.04098	0.565145	-1.25828	0.310172			Probable transcriptial regulator	Transcriptial regulators
PA1631	PA1631	-1.11163	0.195216	1.10875	0.615772			Probable acyl-CoA dehydrogenase	Putative enzymes	Caprolactam degradati;Metabolic pathways;Microbial metabolism in diverse envirments
PA1632	kdpF	-1.56338	0.606851	1.83397	0.289039			KdpF protein	Transport of small molecules	Two-compent system
PA1633	kdpA	1.00892	0.971033	-1.58893	0.38424			Potassium-transporting ATPase potassium-binding subunit (ATP phosphohydrolase [potassium-transporting] A chain) (Potassium-binding and translocating subunit A) (Potassium-translocating ATPase A chain)	Transport of small molecules	Two-compent system
PA1634	kdpB	1.48063	0.0235174	-1.1523	0.764591			Potassium-transporting ATPase ATP-binding subunit (EC 3.6.3.12) (ATP phosphohydrolase [potassium-transporting] B chain) (Potassium-binding and translocating subunit B) (Potassium-translocating ATPase B chain)	Transport of small molecules	Two-compent system
PA1635	kdpC	1.38436	0.301296	-1.40981	0.543191			Potassium-transporting ATPase KdpC subunit (ATP phosphohydrolase [potassium-transporting] C chain) (Potassium-binding and translocating subunit C) (Potassium-translocating ATPase C chain)	Transport of small molecules	Two-compent system
PA1636	kdpD	2.51571	3.29863e-52	-1.22234	0.217948			Two-compent sensor KdpD	Two-compent regulatory systems	Two-compent system
PA1637	kdpE	1.02076	0.80214	1.39323	0.0336141			Two-compent respse regulator KdpE	Transcriptial regulators; Two-compent regulatory systems	Quorum sensing;Two-compent system
PA1638	glsA	-1.37716	0.000283446	1.10529	0.552355			Glutaminase (EC 3.5.1.2)	Hypothetical, unclassified, unknown	Alanine, aspartate and glutamate metabolism;Arginine biosynthesis;D-Glutamine and D-glutamate metabolism;Metabolic pathways
PA1639	PA1639	-1.1063	0.127247	-2.05903	2.08594e-11		0.000293097	Uncharacterized protein	Hypothetical, unclassified, unknown
PA1640	PA1640	-1.25898	2.08391e-05	1.12167	0.334759	-0.770865	0.26204	Uncharacterized protein	Hypothetical, unclassified, unknown
PA1641	PA1641	3.82526	7.91657e-60	1.20235	0.106832			Uncharacterized protein	Hypothetical, unclassified, unknown
PA1642	selD	1.62759	1.11611e-32	1.0568	0.451819	-0.819971	0.192373	Selenide, water dikinase (EC 2.7.9.3) (Selenium dor protein) (Selenophosphate synthase)	Translati, post-translatial modificati, degradati	Metabolic pathways;Selenocompound metabolism
PA1643	selU	1.55075	9.64108e-23	-1.57003	0.000156082	-0.915471	0.18946	tRNA 2-selenouridine synthase (EC 2.9.1.-) (Selenophosphate-dependent tRNA 2-selenouridine synthase)	Hypothetical, unclassified, unknown
PA1644	PA1644	-1.69045	1.06189e-14	-1.44508	0.00282645	-0.848405	0.441291	Uncharacterized protein	Hypothetical, unclassified, unknown
PA1645	PA1645	1.53874	9.36785e-07	-1.10223	0.473976			Uncharacterized protein	Hypothetical, unclassified, unknown
PA1646	PA1646	1.55667	3.36429e-10	1.30586	0.41693	-0.795035	0.254367	Probable chemotaxis transducer	Adaptati, Protecti; Chemotaxis	Bacterial chemotaxis;Two-compent system
PA1647	PA1647	-3.68611	1.69537e-139	-1.98046	1.76675e-07			Probable sulfate transporter	Membrane proteins; Transport of small molecules
PA1648	PA1648	1.85718	4.13122e-17	1.15657	0.240634			Probable oxidoreductase	Putative enzymes
PA1649	PA1649	1.38497	0.00456604	-1.68325	0.0316953			Probable short-chain dehydrogenase	Putative enzymes
PA1650	PA1650	2.11234	3.47994e-21	-2.43915	2.52153e-06			Probable transporter	Membrane proteins; Transport of small molecules
PA1651	PA1651	1.49002	2.11997e-12	1.07859	0.597769			Probable transporter	Membrane proteins; Transport of small molecules
PA1652	PA1652	1.01523	0.886524	-3.62731	2.59724e-13		6.90888e-05	Uncharacterized protein	Membrane proteins
PA1653	PA1653	-2.12997	4.08304e-10	-2.18132	0.00123699			Probable transcriptial regulator	Transcriptial regulators
PA1654	PA1654	-2.2971	1.97388e-50	-1.16152	0.168678	OFF	0.00017792	Probable aminotransferase	Putative enzymes
PA1655	PA1655	-1.91002	5.84747e-23	-1.17339	0.301712	-0.718703	0.0839227	Probable glutathie S-transferase	Putative enzymes	Glutathie metabolism
PA1656	HsiA2	-1.99121	7.32627e-44	-2.73995	1.18478e-13			Uncharacterized protein	Protein secreti/export apparatus
PA1657	HsiB2	-4.12078	1.0259e-113	-2.81387	1.45662e-14		0.000265083	Uncharacterized protein	Protein secreti/export apparatus	Biofilm formati
PA1658	HsiC2	-4.62875	1.10587e-190	-4.37627	4.91281e-35	2.17464	0.298296	Uncharacterized protein	Protein secreti/export apparatus	Biofilm formati
PA1659	HsiF2	-2.87439	5.5687e-31	-2.16304	0.00300459			Uncharacterized protein	Protein secreti/export apparatus
PA1660	HsiG2	-2.41741	2.42481e-43	-5.36552	1.8926e-17			Uncharacterized protein	Protein secreti/export apparatus
PA1661	HsiH2	-2.23492	7.69145e-30	-4.46024	3.89527e-10			Uncharacterized protein	Protein secreti/export apparatus	Biofilm formati
PA1662	clpV2	-2.69669	1.98464e-75	-5.94413	1.7393e-28	2	1	Probable ClpA/B-type protease	Putative enzymes; Protein secreti/export apparatus	Bacterial secreti system;Biofilm formati
PA1663	sfa2	-3.48651	9.57126e-75	-5.68977	4.16351e-12			Probable transcriptial regulator	Transcriptial regulators; Protein secreti/export apparatus
PA1664	OrfX	-3.04807	2.20151e-16	-4.87604	2.62102e-07			Uncharacterized protein	Protein secreti/export apparatus
PA1665	Fha2	-3.10076	4.68754e-55	-3.72596	1.47667e-12			Uncharacterized protein	Protein secreti/export apparatus
PA1666	Lip2	-2.40306	3.84372e-24	-2.91052	5.54638e-06			Uncharacterized protein	Protein secreti/export apparatus	Bacterial secreti system
PA1667	HsiJ2	-2.13836	3.16916e-27	-4.00371	3.28502e-12			Uncharacterized protein	Protein secreti/export apparatus	Biofilm formati
PA1668	DotU2	-2.0578	1.25959e-21	-3.48714	4.1073e-07			Uncharacterized protein	Protein secreti/export apparatus	Bacterial secreti system
PA1669	IcmF2	-1.92644	2.71853e-34	-2.70993	7.4983e-08			Uncharacterized protein	Membrane proteins; Protein secreti/export apparatus	Bacterial secreti system;Biofilm formati
PA1670	Stp1	-1.2077	0.0584522	-3.04232	0.000130416			Serine/threine phosphoprotein phosphatase Stp1	Translati, post-translatial modificati, degradati; Protein secreti/export apparatus	Bacterial secreti system;Biofilm formati
PA1671	Stk1	-1.86597	3.25894e-08	-1.75793	0.0529023			Serine-threine kinase Stk1	Translati, post-translatial modificati, degradati; Protein secreti/export apparatus
PA1672	PA1672	2.22638	7.10882e-55	3.46131	5.05769e-13			Uncharacterized protein	Hypothetical, unclassified, unknown
PA1673	PA1673	-3.39823	5.30601e-179	-1.38405	2.84172e-06	-0.98179	0.868698	Bacteriohemerythrin	Hypothetical, unclassified, unknown
PA1674	folE2	143.427	1.29101e-306	1.77023	1.68034e-10	-2.94479	0.0102139	GTP cyclohydrolase 1 2 (EC 3.5.4.16) (GTP cyclohydrolase I 2) (GTP-CH-I 2)	Biosynthesis of cofactors, prosthetic groups and carriers	Folate biosynthesis;Metabolic pathways
PA1675	PA1675	1.22244	0.00610091	1.04963	0.6811			Uncharacterized protein	Hypothetical, unclassified, unknown
PA1676	PA1676	1.7011	7.8066e-07	1.05057	0.751923			Uncharacterized protein	Membrane proteins
PA1677	PA1677	-1.26124	0.00111061	1.25684	0.0159549	1.61072	0.150202	Uncharacterized protein	Hypothetical, unclassified, unknown
PA1678	prmB	1.27257	1.13427e-05	-1.20054	0.0488556	-1.58925	0.014415	50S ribosomal protein L3 glutamine methyltransferase (L3 MTase) (EC 2.1.1.298) (N5-glutamine methyltransferase PrmB)	Putative enzymes
PA1679	PA1679	-1.23006	0.000322816	-3.34958	4.36398e-33			Uncharacterized protein	Hypothetical, unclassified, unknown
PA1680	PA1680	-1.35083	0.00654729	-2.45605	8.13384e-06			Uncharacterized protein	Hypothetical, unclassified, unknown
PA1681	aroC	-1.06506	0.119274	1.17202	0.0400505	-1.17178	0.432047	Chorismate synthase (CS) (EC 4.2.3.5) (5-enolpyruvylshikimate-3-phosphate phospholyase)	Amino acid biosynthesis and metabolism	Biosynthesis of amino acids;Biosynthesis of antibiotics;Metabolic pathways;Phenylalanine, tyrosine and tryptophan biosynthesis
PA1682	PA1682	-1.26237	0.000447865	-2.34344	0.000191287			Probable MFS metabolite transporter	Membrane proteins; Transport of small molecules
PA1683	mtnB	-1.00523	0.926296	1.32032	0.0164153	-0.808976	0.494896	Methylthioribulose-1-phosphate dehydratase (MTRu-1-P dehydratase) (EC 4.2.1.109)	Putative enzymes	Cysteine and methiine metabolism;Metabolic pathways
PA1684	mtnD	-1.31338	5.18135e-09	-1.03129	0.726196	2.62672	0.0512862	Acireducte dioxygenase (1,2-dihydroxy-3-keto-5-methylthiopentene dioxygenase) (DHK-MTPene dioxygenase) (Acireducte dioxygenase (Fe(2+)-requiring)) (ARD') (Fe-ARD) (EC 1.13.11.54) (Acireducte dioxygenase (Ni(2+)-requiring)) (ARD) (Ni-ARD) (EC 1.13.11.53)	Amino acid biosynthesis and metabolism	Cysteine and methiine metabolism;Metabolic pathways
PA1685	masA	-1.8283	5.3258e-27	-1.62073	4.61505e-06	-0.811188	0.141065	Enolase-phosphatase E1 (EC 3.1.3.77) (2,3-diketo-5-methylthio-1-phosphopentane phosphatase)	Amino acid biosynthesis and metabolism	Cysteine and methiine metabolism;Metabolic pathways
PA1686	alkA	-1.61537	9.16617e-16	-1.63373	0.00122746			DNA-3-methyladenine glycosidase II	DNA replicati, recombinati, modificati and repair	Base excisi repair
PA1687	speE	-1.45184	3.09639e-09	1.02954	0.794794	-2.8837	0.00110704	Polyamine aminopropyltransferase 1 (Putrescine aminopropyltransferase) (PAPT) (Spermidine synthase) (SPDS) (SPDSY) (EC 2.5.1.16)	Amino acid biosynthesis and metabolism	Arginine and proline metabolism;beta-Alanine metabolism;Cysteine and methiine metabolism;Glutathie metabolism;Metabolic pathways
PA1688	PA1688	2.27377	8.88196e-25	2.22132	1.51577e-06			Uncharacterized protein	Hypothetical, unclassified, unknown
PA1689	PA1689	1.32234	5.5308e-10	-1.20824	0.229935	-1.17434	0.801232	Uncharacterized protein	Hypothetical, unclassified, unknown
PA1690	pscU	-1.78595	4.74001e-05	1.03374	0.946073			Translocati protein in type III secreti	Protein secreti/export apparatus	Bacterial secreti system
PA1691	pscT	-2.45454	1.8091e-07	-1.65943	0.270256			Translocati protein in type III secreti	Protein secreti/export apparatus	Bacterial secreti system
PA1692	PA1692	-2.55246	8.68474e-08	-1.60652	0.328979			Probable translocati protein in type III secreti	Protein secreti/export apparatus	Bacterial secreti system
PA1693	pscR	-2.02041	2.53128e-10	-1.33694	0.292212			Translocati protein in type III secreti	Protein secreti/export apparatus	Bacterial secreti system
PA1694	pscQ	-2.09194	3.33321e-08	-1.36525	0.171274			Translocati protein in type III secreti	Protein secreti/export apparatus	Bacterial secreti system
PA1695	pscP	-1.45946	0.00316829	-1.89779	0.00330166			Translocati protein in type III secreti	Protein secreti/export apparatus	Bacterial secreti system
PA1696	pscO	1.47531	0.0193143	-1.17808	0.581987			Translocati protein in type III secreti	Protein secreti/export apparatus	Bacterial secreti system
PA1697	PA1697	1.34953	0.00270916	1.4261	0.0432535			ATP synthase in type III secreti system	Protein secreti/export apparatus	Bacterial secreti system
PA1698	popN	-1.01768	0.865902	-1.37412	0.0374911			Type III secreti outer membrane protein PopN	Membrane proteins; Protein secreti/export apparatus	Bacterial secreti system
PA1699	Pcr1	1.20606	0.315029	-1.51282	0.176076			Uncharacterized protein	Protein secreti/export apparatus; Secreted Factors (toxins, enzymes, alginate)
PA1700	Pcr2	1.48782	0.00588455	-2.2216	0.0175615			Uncharacterized protein	Protein secreti/export apparatus; Secreted Factors (toxins, enzymes, alginate)
PA1701	Pcr3	1.31067	0.11604	-1.46778	0.329123			Uncharacterized protein	Protein secreti/export apparatus	Bacterial secreti system
PA1702	Pcr4	1.01328	0.965779	-1.40549	0.35669			Uncharacterized protein	Protein secreti/export apparatus; Secreted Factors (toxins, enzymes, alginate)
PA1703	pcrD	1.395	4.70654e-05	-2.03456	0.00201443			Type III secretory apparatus protein PcrD	Protein secreti/export apparatus	Bacterial secreti system
PA1704	pcrR	2.36773	9.15463e-17	-1.07887	0.829835			Transcriptial regulator protein PcrR	Transcriptial regulators
PA1705	pcrG	1.12983	0.323509	2.08858	9.49948e-09			Regulator in type III secreti	Protein secreti/export apparatus
PA1706	pcrV	-1.23217	0.00211084	1.05239	0.608395			Type III secreti protein PcrV	Protein secreti/export apparatus
PA1707	pcrH	-1.26212	0.00299863	1.60745	0.000259867			Regulatory protein PcrH	Secreted Factors (toxins, enzymes, alginate); Protein secreti/export apparatus
PA1708	popB	-1.15705	0.00221487	1.13428	0.0969841	OFF	0.000993522	Translocator protein PopB	Protein secreti/export apparatus
PA1709	popD	-1.14997	0.00339962	-1.22349	0.0294564	OFF	0.00050387	Translocator outer membrane protein PopD	Protein secreti/export apparatus
PA1710	exsC	1.19647	0.0138607	1.48488	0.000101624			Exoenzyme S synthesis protein C	Translati, post-translatial modificati, degradati; Protein secreti/export apparatus
PA1711	exsE	1.32605	1.23779e-06	-1.21646	0.14008			ExsE	Transcriptial regulators; Protein secreti/export apparatus
PA1712	exsB	1.4824	4.53967e-06	-1.66902	0.0021013			Exoenzyme S synthesis protein B	Translati, post-translatial modificati, degradati; Protein secreti/export apparatus
PA1713	exsA	-1.0587	0.329525	-1.02431	0.857434			Exoenzyme S synthesis regulatory protein ExsA	Protein secreti/export apparatus; Transcriptial regulators	Biofilm formati
PA1714	exsD	-1.02134	0.754596	-1.05995	0.53312			ExsD	Hypothetical, unclassified, unknown
PA1715	pscB	-1.50351	0.000234449	1.04302	0.819653			Type III export apparatus protein	Protein secreti/export apparatus
PA1716	pscC	-1.44154	3.89101e-06	-1.59684	0.0288463			Type III secreti outer membrane protein PscC	Protein secreti/export apparatus	Bacterial secreti system
PA1717	pscD	-1.81718	2.57953e-07	-1.47284	0.111331			Type III export protein PscD	Protein secreti/export apparatus
PA1718	pscE	-2.76887	1.98426e-12	-1.35277	0.207534			Type III export protein PscE (Pseudomas secreti protein E)	Protein secreti/export apparatus; Chaperes & heat shock proteins
PA1719	pscF	-2.88514	6.00446e-27	1.12967	0.562582			Type III export protein PscF (Pseudomas secreti protein F)	Protein secreti/export apparatus	Bacterial secreti system
PA1720	pscG	-2.76138	7.00473e-25	-1.09925	0.615528			Type III export protein PscG (Pseudomas secreti protein G)	Protein secreti/export apparatus; Chaperes & heat shock proteins
PA1721	pscH	-2.48868	2.60385e-13	-1.94362	0.0404781			Type III export protein PscH	Protein secreti/export apparatus
PA1722	pscI	-2.12159	6.5926e-09	1.26208	0.400924			Type III export protein PscI	Protein secreti/export apparatus
PA1723	pscJ	-2.05662	1.1828e-17	-1.12215	0.671956			Type III export protein PscJ	Protein secreti/export apparatus	Bacterial secreti system
PA1724	pscK	-2.76921	5.49477e-14	-1.83226	0.144593			Type III export protein PscK	Protein secreti/export apparatus
PA1725	pscL	-1.53314	0.000647566	-1.47654	0.200763			Type III export protein PscL	Protein secreti/export apparatus	Bacterial secreti system
PA1726	bglX	1.84768	2.20844e-31	1.8865	7.28026e-05	-0.808995	0.448935	Periplasmic beta-glucosidase	Carb compound catabolism	Cyanoamino acid metabolism;Metabolic pathways;Starch and sucrose metabolism
PA1727	mucR	2.81704	2.43056e-102	1.64302	1.17298e-05			Uncharacterized signaling protein PA1727	Motility & Attachment; Cell wall / LPS / capsule	Biofilm formati
PA1728	PA1728	13.5429	0	7.10314	5.06398e-67			Uncharacterized protein	Hypothetical, unclassified, unknown
PA1729	PA1729	1.71885	3.90452e-21	-1.09309	0.428283			Uncharacterized protein	Hypothetical, unclassified, unknown
PA1730	PA1730	5.80363	1.05563e-235	1.9066	1.8003e-11			Uncharacterized protein	Hypothetical, unclassified, unknown
PA1731	PA1731	5.13636	7.75411e-100	2.58707	8.79306e-12			Uncharacterized protein	Hypothetical, unclassified, unknown
PA1732	PA1732	6.70579	6.17708e-167	2.69457	9.56856e-18			Uncharacterized protein	Hypothetical, unclassified, unknown
PA1733	PA1733	7.59154	1.77469e-289	1.29842	0.0229642		9.46234e-06	Uncharacterized protein	Hypothetical, unclassified, unknown
PA1734	PA1734	-1.08657	0.266008	-1.13533	0.528513	2	1	Uncharacterized protein	Hypothetical, unclassified, unknown
PA1735	PA1735	-1.4571	0.00070629	-2.64743	0.000197494			Uncharacterized protein	Membrane proteins
PA1736	PA1736	1.36861	2.65892e-05	-1.03029	0.833994		2.52006e-05	Probable acyl-CoA thiolase	Putative enzymes	Benzoate degradati;Biosynthesis of antibiotics;Butanoate metabolism;Carb metabolism;Fatty acid degradati;Glyoxylate and dicarboxylate metabolism;Lysine degradati;Microbial metabolism in diverse envirments;Propanoate metabolism;Pyruvate metabolism;Synthesis and degradati of kete bodies;Terpenoid backbe biosynthesis;Tryptophan metabolism;Valine, leucine and isoleucine degradati;Two-compent system
PA1737	PA1737	1.94215	3.39969e-32	1.7853	1.43374e-05		0.0002425	Probable 3-hydroxyacyl-CoA dehydrogenase	Putative enzymes	Benzoate degradati;beta-Alanine metabolism;Biosynthesis of antibiotics;biosynthesis of unsaturated fatty acids;Butanoate metabolism;Caprolactam degradati;Carb metabolism;Fatty acid degradati;Geraniol degradati;Limene and pinene degradati;Lysine degradati;Metabolic pathways;Microbial metabolism in diverse envirments;Propanoate metabolism;Tryptophan metabolism;Valine, leucine and isoleucine degrada…
PA1738	PA1738	-1.64083	2.81829e-19	-1.31005	0.0234804			Probable transcriptial regulator	Transcriptial regulators
PA1739	PA1739	1.10339	0.353654	1.32788	0.235878			Probable oxidoreductase	Putative enzymes
PA1740	PA1740	1.51221	0.00729738	1.11426	0.771807			Uncharacterized protein	Hypothetical, unclassified, unknown
PA1741	PA1741	1.38356	1.64756e-06	2.15431	1.23789e-11			Uncharacterized protein	Hypothetical, unclassified, unknown
PA1742	PA1742	-1.28403	9.31765e-07	3.52806	9.5068e-28			Probable amidotransferase	Putative enzymes; Carb compound catabolism
PA1743	PA1743	1.60408	0.182529	2.16313	0.177414			Uncharacterized protein	Hypothetical, unclassified, unknown
PA1744	PA1744	2.3021	0.0196528	-1.35656	0.588686			Uncharacterized protein	Hypothetical, unclassified, unknown
PA1745	PA1745	6.75014	4.12339e-157	1.99513	1.01298e-09		7.67737e-05	Uncharacterized protein	Hypothetical, unclassified, unknown
PA1746	PA1746	-1.23563	1.34241e-06	-1.12091	0.0887503	2.95425	0.0661903	Uncharacterized protein	Hypothetical, unclassified, unknown
PA1747	PA1747	1.07377	0.765242	1.29073	0.485517			Uncharacterized protein	Hypothetical, unclassified, unknown
PA1748	PA1748	-1.27117	0.000165289	-1.14173	0.255531	-1.07145	0.850049	Probable enoyl-CoA hydratase/isomerase	Putative enzymes	Aminobenzoate degradati;Benzoate degradati;beta-Alanine metabolism;Biosynthesis of antibiotics;Butanoate metabolism;Caprolactam degradati;Carb metabolism;Fatty acid degradati;Geraniol degradati;Limene and pinene degradati;Lysine degradati;Metabolic pathways;Microbial metabolism in diverse envirments;Phenylalanine metabolism;Propanoate metabolism;Tryptophan metabolism;Valine, leucine and isoleucin…
PA1749	PA1749	1.47122	7.19644e-13	5.45882	6.28779e-80	-0.78705	0.0113108	Uncharacterized protein	Hypothetical, unclassified, unknown
PA1750	PA1750	-1.34441	1.11222e-11	1.4258	2.60418e-06	-1.60104	0.118216	Phospho-2-dehydro-3-deoxyheptate aldolase (EC 2.5.1.54) (3-deoxy-D-arabino-heptulosate 7-phosphate synthase) (DAHP synthase) (Phospho-2-keto-3-deoxyheptate aldolase)	Amino acid biosynthesis and metabolism	Biosynthesis of amino acids;Biosynthesis of antibiotics;Metabolic pathways;Phenylalanine, tyrosine and tryptophan biosynthesis;Quorum sensing
PA1751	PA1751	1.80074	9.74247e-16	1.47545	0.00264929			Uncharacterized protein	Hypothetical, unclassified, unknown
PA1752	PA1752	1.68668	1.98272e-21	1.07911	0.333084	2.96742	0.00231944	2-dehydropantoate 2-reductase (EC 1.1.1.169) (Ketopantoate reductase)	Hypothetical, unclassified, unknown	Metabolic pathways;Pantothenate and CoA biosynthesis
PA1753	PA1753	3.03344	4.8682e-112	1.48783	5.08907e-05			Uncharacterized protein	Hypothetical, unclassified, unknown
PA1754	cysB	-1.03787	0.34286	-1.05611	0.463336	1.46057	0.0364563	Transcriptial regulator CysB	Transcriptial regulators
PA1755	PA1755	-1.2536	0.000363557	1.36318	0.0217741		0.000310998	Uncharacterized protein	Hypothetical, unclassified, unknown
PA1756	cysH	-1.46051	5.24833e-10	1.36729	0.005591	-1.84717	0.00767952	Phosphoadenosine phosphosulfate reductase (EC 1.8.4.8) (3'-phosphoadenylylsulfate reductase) (PAPS reductase, thioredoxin dependent) (PAPS sulfotransferase) (PAdoPS reductase)	Amino acid biosynthesis and metabolism	Metabolic pathways;Microbial metabolism in diverse envirments;Sulfur metabolism
PA1757	thrH	-1.96094	9.00202e-19	1.06331	0.6385	-1.75636	0.14023	Phosphoserine phosphatase ThrH (PSP) (PSPase) (EC 3.1.3.3)	Amino acid biosynthesis and metabolism	Biosynthesis of amino acids;Biosynthesis of antibiotics;Glycine, serine and threine metabolism;Metabolic pathways;Methane metabolism;Microbial metabolism in diverse envirments
PA1758	pabB	-1.35618	2.46715e-08	1.02071	0.902466			Para-aminobenzoate synthase compent I	Biosynthesis of cofactors, prosthetic groups and carriers	Folate biosynthesis
PA1759	PA1759	-1.04079	0.294225	-1.06643	0.536238		4.6201e-05	Probable transcriptial regulator	Transcriptial regulators
PA1760	PA1760	1.64301	9.715e-30	-1.13021	0.225154		0.000109891	Probable transcriptial regulator	Transcriptial regulators
PA1761	PA1761	2.50639	2.93028e-62	1.8826	1.42869e-10			Uncharacterized protein	Hypothetical, unclassified, unknown
PA1762	PA1762	2.53896	4.81995e-38	2.90108	9.19466e-07			Uncharacterized protein	Hypothetical, unclassified, unknown
PA1763	PA1763	1.85045	2.71743e-12	-1.29446	0.516248			Uncharacterized protein	Hypothetical, unclassified, unknown
PA1764	PA1764	1.51487	0.00124807	1.47165	0.100103			Uncharacterized protein	Hypothetical, unclassified, unknown
PA1765	PA1765	3.279	3.89358e-65	1.50672	0.0105785			Uncharacterized protein	Hypothetical, unclassified, unknown
PA1766	PA1766	-1.1159	0.0208154	-1.20233	0.129618	-1.10805	0.689644	Uncharacterized protein	Hypothetical, unclassified, unknown
PA1767	PA1767	-1.42541	1.64701e-12	1.50879	0.000107823	-1.08438	0.997848	Uncharacterized protein	Membrane proteins
PA1768	PA1768	-2.24571	3.02048e-50	1.54176	8.29283e-06	-1.06372	0.865802	Uncharacterized protein	Hypothetical, unclassified, unknown
PA1769	PA1769	-1.40854	3.33057e-09	1.57552	1.15203e-06	-0.99564	0.709458	Putative phosphoenolpyruvate synthase regulatory protein (PEP synthase regulatory protein) (PSRP) (EC 2.7.11.33) (EC 2.7.4.28) (Pyruvate, water dikinase regulatory protein)	Hypothetical, unclassified, unknown
PA1770	ppsA	1.40225	4.02979e-20	1.12382	0.0631713	-0.967998	0.437181	Phosphoenolpyruvate synthase (PEP synthase) (EC 2.7.9.2) (Pyruvate, water dikinase)	Energy metabolism; Carb compound catabolism; Central intermediary metabolism	Carb metabolism;Metabolic pathways;Methane metabolism;Microbial metabolism in diverse envirments;Pyruvate metabolism
PA1771	estX	-1.99956	9.7493e-16	-3.01262	0.0021315			EstX	Putative enzymes
PA1772	PA1772	1.78636	1.55342e-21	2.68572	6.44471e-45	2.89594	0.00198474	Putative 4-hydroxy-4-methyl-2-oxoglutarate aldolase (HMG aldolase) (EC 4.1.3.17) (Oxaloacetate decarboxylase) (OAA decarboxylase) (EC 4.1.1.3) (Regulator of ribuclease activity homolog) (RraA-like protein)	Biosynthesis of cofactors, prosthetic groups and carriers
PA1773	cmaX	1.14764	0.0239227	-2.16725	3.0278e-13			CmaX protein	Membrane proteins
PA1774	crfX	2.19886	3.60322e-07	2.3119	4.35681e-20			CrfX protein	Hypothetical, unclassified, unknown
PA1775	cmpX	1.55931	2.33365e-20	-1.25756	0.00679214	-1.33386	0.426023	Cserved cytoplasmic membrane protein, CmpX protein	Membrane proteins
PA1776	sigX	1.40913	1.96302e-07	2.65379	3.03108e-14	-1.2421	0.502236	ECF sigma factor SigX	Transcriptial regulators
PA1777	oprF	-1.12258	0.00130441	1.77755	1.96642e-21	2.30528	0.00454647	Outer membrane porin F	Membrane proteins; Transport of small molecules
PA1778	cobA	1.3891	0.00348393	1.1064	0.711756			Uroporphyrinogen-III C-methyltransferase (Urogen III methylase) (EC 2.1.1.107) (SUMT) (Uroporphyrinogen III methylase) (UROM)	Biosynthesis of cofactors, prosthetic groups and carriers	Metabolic pathways;Microbial metabolism in diverse envirments;Porphyrin and chlorophyll metabolism
PA1779	PA1779	-1.06829	0.569455	-1.51255	0.11868			Assimilatory nitrate reductase	Central intermediary metabolism	Microbial metabolism in diverse envirments;Nitrogen metabolism
PA1780	nirD	-7.3962	1.43538e-214	1.36514	0.473906			Assimilatory nitrite reductase small subunit	Central intermediary metabolism	Microbial metabolism in diverse envirments;Nitrogen metabolism
PA1781	nirB	2.11575	3.00084e-05	2.12489	0.08325			Assimilatory nitrite reductase large subunit	Central intermediary metabolism	Microbial metabolism in diverse envirments;Nitrogen metabolism
PA1782	PA1782	2.1565	0.000245891	-1.59599	0.395309			Probable serine/threine-protein kinase	Adaptati, Protecti
PA1783	nasA	3.08208	0.00104528	-1.41883	0.531461			Nitrate transporter	Membrane proteins; Transport of small molecules	Nitrogen metabolism
PA1784	PA1784	19.5168	0	15.3233	2.1562e-185	2	1	Uncharacterized protein	Hypothetical, unclassified, unknown
PA1785	PA1785	-1.31477	0.193031	-2.90669	0.0485717			Uncharacterized protein	Hypothetical, unclassified, unknown
PA1786	PA1786	-2.86613	2.77619e-12	-2.27126	0.0210621			Uncharacterized protein	Hypothetical, unclassified, unknown	ABC transporters;Nitrogen metabolism
PA1787	acnB	1.01973	0.599059	1.6255	3.41342e-16	-1.75697	0.011699	Acitate hydratase B (ACN) (Acitase) (EC 4.2.1.3) ((2R,3S)-2-methylisocitrate dehydratase) ((2S,3R)-3-hydroxybutane-1,2,3-tricarboxylate dehydratase) (2-methyl-cis-acitate hydratase) (EC 4.2.1.99) (Ir-respsive protein-like) (IRP-like) (RNA-binding protein)	Energy metabolism	Biosynthesis of amino acids;Biosynthesis of antibiotics;Carb metabolism;Citrate cycle (TCA cycle);Glyoxylate and dicarboxylate metabolism;Metabolic pathways;Microbial metabolism in diverse envirments;Propanoate metabolism
PA1788	PA1788	1.65315	9.50988e-09	2.33684	6.37799e-12			Uncharacterized protein	Hypothetical, unclassified, unknown
PA1789	PA1789	-2.09945	3.36709e-61	1.34035	0.000142098	2.82266	0.0376645	Uncharacterized protein	Hypothetical, unclassified, unknown
PA1790	PA1790	-1.02078	0.787754	-1.14099	0.20565	-0.916049	0.6295	Uncharacterized protein	Hypothetical, unclassified, unknown
PA1791	PA1791	-1.48229	8.48256e-08	1.23396	0.168783	-2.32653	0.183732	Uncharacterized protein	Hypothetical, unclassified, unknown
PA1792	lpxH	-1.36311	9.91521e-10	-1.24168	0.236208	-0.95936	0.43657	UDP-2,3-diacylglucosamine hydrolase (EC 3.6.1.54) (UDP-2,3-diacylglucosamine diphosphatase)	Hypothetical, unclassified, unknown	Lipopolysaccharide biosynthesis;Metabolic pathways
PA1793	ppiB	-1.38063	8.33547e-14	1.51324	5.13649e-09	-1.37491	0.454146	Peptidyl-prolyl cis-trans isomerase (PPIase) (EC 5.2.1.8)	Translati, post-translatial modificati, degradati; Chaperes & heat shock proteins
PA1794	glnS	1.14326	0.000462491	1.30085	0.00021634	-1.13883	0.801151	Glutamine--tRNA ligase (EC 6.1.1.18) (Glutaminyl-tRNA synthetase) (GlnRS)	Amino acid biosynthesis and metabolism; Translati, post-translatial modificati, degradati	Aminoacyl-tRNA biosynthesis;Metabolic pathways
PA1795	cysS	1.36865	7.79511e-16	-1.2244	0.00821717	-1.13464	0.717699	Cysteine--tRNA ligase (EC 6.1.1.16) (Cysteinyl-tRNA synthetase) (CysRS)	Amino acid biosynthesis and metabolism; Translati, post-translatial modificati, degradati	Aminoacyl-tRNA biosynthesis
PA1796	folD	-1.29124	1.82229e-06	3.9368	1.88091e-06	-1.60421	0.0658521	Bifunctial protein FolD [Includes: Methylenetetrahydrofolate dehydrogenase (EC 1.5.1.5); Methenyltetrahydrofolate cyclohydrolase (EC 3.5.4.9)]	Translati, post-translatial modificati, degradati; Nucleotide biosynthesis and metabolism; Biosynthesis of cofactors, prosthetic groups and carriers	Carb metabolism;Metabolic pathways;Microbial metabolism in diverse envirments;e carb pool by folate
PA1797	PA1797	1.14111	0.260311	-3.70981	1.10131e-07			Uncharacterized protein	Hypothetical, unclassified, unknown
PA1798	parS	1.27809	8.65845e-05	1.06166	0.796906			Two-compent sensor, ParS	Two-compent regulatory systems; Antibiotic resistance and susceptibility	beta-Lactam resistance;Catiic antimicrobial peptide (CAMP) resistance;Two-compent system
PA1799	parR	-1.0338	0.63021	1.09636	0.442924		9.64885e-05	Two-compent respse regulator, ParR	Transcriptial regulators; Two-compent regulatory systems	beta-Lactam resistance;Catiic antimicrobial peptide (CAMP) resistance;Two-compent system
PA1800	tig	1.34945	2.99385e-15	1.43305	2.0064e-08	-2.10864	0.0310011	Trigger factor (TF) (EC 5.2.1.8) (PPIase)	Cell divisi; Chaperes & heat shock proteins
PA1801	clpP	-1.00888	0.809925	1.36159	3.70698e-05	-0.904076	0.579097	ATP-dependent Clp protease proteolytic subunit 1 (EC 3.4.21.92) (Endopeptidase Clp 1)	Chaperes & heat shock proteins; Cell wall / LPS / capsule; Antibiotic resistance and susceptibility; Motility & Attachment
PA1802	clpX	-1.05413	0.234247	1.31885	0.00089027	-1.18986	0.582962	ATP-dependent Clp protease ATP-binding subunit ClpX	Chaperes & heat shock proteins; Cell wall / LPS / capsule
PA1803	l	-3.59755	5.34882e-279	-1.05567	0.429437			L protease (EC 3.4.21.53) (ATP-dependent protease La)	Adaptati, Protecti; Translati, post-translatial modificati, degradati
PA1804	hupB	-1.04193	0.483145	6.546	2.00031e-15	1.85123	0.0244285	DNA-binding protein HU-beta	DNA replicati, recombinati, modificati and repair
PA1805	ppiD	-1.60497	4.14613e-32	-1.47958	0.000148965	-1.12863	0.958709	Peptidylprolyl isomerase (EC 5.2.1.8)	Translati, post-translatial modificati, degradati; Chaperes & heat shock proteins
PA1806	fabI	-2.99657	8.36928e-92	-2.52523	4.59603e-16	-1.07596	0.919467	Enoyl-[acyl-carrier-protein] reductase [NADH] FabI (ENR) (EC 1.3.1.9) (NADH-dependent enoyl-ACP reductase)	Fatty acid and phospholipid metabolism	Biotin metabolism;Carb metabolism;Fatty acid biosynthesis;Metabolic pathways
PA1807	PA1807	-1.93096	4.22252e-39	-2.36696	1.68815e-07	-0.846506	0.324946	Probable ATP-binding compent of ABC transporter	Transport of small molecules	ABC transporters
PA1808	PA1808	-2.32514	1.5443e-37	-2.3355	4.23641e-07			Probable permease of ABC transporter	Transport of small molecules	ABC transporters
PA1809	PA1809	-2.51452	4.33685e-59	-2.85843	0.000110226	-0.979331	0.613459	Probable permease of ABC transporter	Transport of small molecules	ABC transporters
PA1810	PA1810	-2.74567	5.57394e-106	-3.09064	2.12541e-12	1.54131	0.0382257	Probable binding protein compent of ABC transporter	Transport of small molecules	ABC transporters
PA1811	PA1811	-3.49368	1.00692e-99	-2.38069	5.62403e-06			Probable solute-binding protein	Transport of small molecules	ABC transporters
PA1812	mltD	1.09038	0.0333754	1.20457	0.0388914	OFF	0.000320079	Membrane-bound lytic murein transglycosylase D	Amino acid biosynthesis and metabolism; Cell wall / LPS / capsule
PA1813	gloB	1.55741	7.75542e-16	2.10256	5.78112e-16	-0.979738	0.504731	Hydroxyacylglutathie hydrolase (EC 3.1.2.6) (Glyoxalase II) (Glx II)	Adaptati, Protecti; Putative enzymes	Pyruvate metabolism
PA1814	KerV	1.69889	7.38822e-29	1.49868	2.48376e-06			Uncharacterized protein	Hypothetical, unclassified, unknown
PA1815	rnhA	1.53145	1.73349e-13	1.59645	0.000302852	-0.863437	0.177963	Ribuclease HI (RNase HI) (EC 3.1.26.4)	DNA replicati, recombinati, modificati and repair	DNA replicati
PA1816	dnaQ	1.1964	0.000531853	1.99841	8.32277e-13	-1.92676	0.0320458	DNA polymerase III, epsil chain	Nucleotide biosynthesis and metabolism	DNA replicati;Homologous recombinati;Metabolic pathways;Mismatch repair;Purine metabolism;Pyrimidine metabolism
PA1817	PA1817	1.38404	1.83019e-07	1.19282	0.137246	3.88615	0.0198154	Uncharacterized protein	Hypothetical, unclassified, unknown
PA1818	ldcA	1.14584	0.00313328	-1.34745	0.00281588	3.06724	0.0195188	Lysine-specific pyridoxal 5'-phosphate-dependent carboxylase, LdcA	Amino acid biosynthesis and metabolism	Arginine and proline metabolism;Metabolic pathways
PA1819	PA1819	2.40858	7.51956e-50	1.14079	0.195255		0.000343418	Probable amino acid permease	Membrane proteins; Transport of small molecules
PA1820	nhaB	-3.63984	0	-1.44203	0.0084948	2	1	Na(+)/H(+) antiporter NhaB (Sodium/prot antiporter NhaB)	Membrane proteins; Transport of small molecules
PA1821	PA1821	1.41654	7.47408e-19	2.7478	4.66938e-48	1.64195	0.0160658	Probable enoyl-CoA hydratase/isomerase	Putative enzymes	Aminobenzoate degradati;Benzoate degradati;beta-Alanine metabolism;Biosynthesis of antibiotics;Butanoate metabolism;Caprolactam degradati;Carb metabolism;Fatty acid degradati;Geraniol degradati;Limene and pinene degradati;Lysine degradati;Metabolic pathways;Microbial metabolism in diverse envirments;Phenylalanine metabolism;Propanoate metabolism;Tryptophan metabolism;Valine, leucine and isoleucin…
PA1822	fimL	1.48246	1.54038e-25	-1.16467	0.0629319	-1.05062	0.980873	Uncharacterized protein	Motility & Attachment
PA1823	nudC	1.64946	7.7443e-20	-1.61456	5.89159e-05	2	1	NADH pyrophosphatase (EC 3.6.1.22)	Hypothetical, unclassified, unknown	Metabolic pathways;Nicotinate and nicotinamide metabolism
PA1824	PA1824	1.28301	0.077939	1.83995	0.0110439			UPF0721 transmembrane protein	Membrane proteins
PA1825	PA1825	1.26378	0.00125127	-1.49804	0.00290044	1.47986	0.128797	Uncharacterized protein	Membrane proteins
PA1826	PA1826	1.33349	0.000127415	-1.28149	0.104237			Probable transcriptial regulator	Transcriptial regulators
PA1827	PA1827	1.90615	4.32761e-06	1.60596	0.0907314			Probable short-chain dehydrogenase	Putative enzymes	biosynthesis of unsaturated fatty acids;Biotin metabolism;Carb metabolism;Fatty acid biosynthesis;Metabolic pathways
PA1828	PA1828	-1.2187	2.87838e-05	1.23529	0.0537422	2	1	Probable short-chain dehydrogenase	Putative enzymes
PA1829	PA1829	-2.04817	8.87195e-15	-1.0427	0.695904	1.46124	0.260471	Uncharacterized protein	Putative enzymes
PA1830	PA1830	1.38239	3.47155e-10	1.71327	1.08142e-13	2.87211	0.317503	Uncharacterized protein	Hypothetical, unclassified, unknown
PA1831	PA1831	1.10734	0.162658	-1.03071	0.763406			Uncharacterized protein	Hypothetical, unclassified, unknown
PA1832	PA1832	1.10623	0.0295234	1.14841	0.150465	-0.993957	0.570076	Probable protease	Putative enzymes
PA1833	PA1833	1.035	0.663726	-1.62597	2.47214e-05	1.6638	0.0387831	Probable oxidoreductase	Putative enzymes
PA1834	PA1834	1.06313	0.384743	1.13211	0.680135			Uncharacterized protein	Hypothetical, unclassified, unknown
PA1835	PA1835	1.01905	0.792114	1.05175	0.778031			Uncharacterized protein	Hypothetical, unclassified, unknown
PA1836	PA1836	1.24743	0.0206608	1.68934	0.00423978			Probable transcriptial regulator	Transcriptial regulators
PA1837	PA1837	-1.15581	0.000171923	1.27024	0.0219514	-1.63258	0.137138	Uncharacterized protein	Hypothetical, unclassified, unknown
PA1838	cysI	-1.01328	0.733768	1.05422	0.463545	-2.88027	0.000135813	Sulfite reductase	Central intermediary metabolism	Metabolic pathways;Microbial metabolism in diverse envirments;Sulfur metabolism
PA1839	PA1839	2.42795	2.98331e-41	1.11999	0.400023			Probable RNA methyltransferase PA1839 (EC 2.1.1.-)	Hypothetical, unclassified, unknown
PA1840	PA1840	-1.27059	7.95862e-05	1.90383	1.08713e-10			Uncharacterized protein	Hypothetical, unclassified, unknown
PA1841	PA1841	-1.24578	0.00278844	1.03929	0.827086	-1.02566	0.795619	Uncharacterized protein	Hypothetical, unclassified, unknown
PA1842	PA1842	1.02427	0.608413	2.47829	1.08861e-08			Uncharacterized protein	Hypothetical, unclassified, unknown
PA1843	metH	1.26063	3.9892e-10	2.22921	1.71278e-24	-0.974053	0.386648	Methiine synthase (EC 2.1.1.13) (5-methyltetrahydrofolate--homocysteine methyltransferase) (Methiine synthase, vitamin-B12 dependent) (MS)	Amino acid biosynthesis and metabolism	Biosynthesis of amino acids;Cysteine and methiine metabolism;Metabolic pathways;e carb pool by folate;Selenocompound metabolism
PA1844	Tse1	-1.93906	6.08067e-05	-1.45678	0.451023			Uncharacterized protein	Secreted Factors (toxins, enzymes, alginate)
PA1845	Tsi1	-5.99622	1.56999e-12	1.06435	0.891626			Uncharacterized protein	Adaptati, Protecti
PA1846	cti	-1.2001	0.00035739	-1.54207	0.00327527	OFF	5.65629e-05	Cis/trans isomerase	Fatty acid and phospholipid metabolism
PA1847	nfuA	-2.17991	1.47911e-67	1.1067	0.153502	-0.952836	0.540121	Fe/S biogenesis protein NfuA	Adaptati, Protecti; Antibiotic resistance and susceptibility
PA1848	PA1848	-1.09172	0.453099	1.71522	0.0971116			Probable major facilitator superfamily (MFS) transporter	Membrane proteins; Transport of small molecules
PA1849	PA1849	-1.29927	0.12302	-1.24586	0.431023			Uncharacterized protein	Hypothetical, unclassified, unknown
PA1850	PA1850	1.08265	0.239105	-1.75405	9.93497e-06			Probable transcriptial regulator	Transcriptial regulators
PA1851	PA1851	2.26746	3.17804e-23	1.74578	0.00897674			Uncharacterized protein	Membrane proteins
PA1852	PA1852	2.36094	2.30381e-05	1.72823	9.4155e-09			Uncharacterized protein	Hypothetical, unclassified, unknown
PA1853	PA1853	5.14776	1.15239e-131	2.23886	1.31547e-08			Probable transcriptial regulator	Transcriptial regulators
PA1854	PA1854	2.02097	0.0682834	-1.13121	0.824029			Uncharacterized protein	Hypothetical, unclassified, unknown
PA1855	PA1855	4.22868	8.37563e-13	1.65038	0.381325			Uncharacterized protein	Hypothetical, unclassified, unknown
PA1856	PA1856	2.46743	5.51501e-11	1.90455	0.0608519			Probable cytochrome oxidase subunit	Putative enzymes	Metabolic pathways;Oxidative phosphorylati;Two-compent system
PA1857	PA1857	-1.06232	0.337597	1.21521	0.18404	-1.15289	0.831182	Uncharacterized protein	Membrane proteins
PA1858	str	-1.2027	0.0390613	-1.25567	0.384008			Streptomycin 3''-phosphotransferase	Antibiotic resistance and susceptibility
PA1859	PA1859	-1.38897	3.20031e-05	-1.17859	0.320876			Probable transcriptial regulator	Transcriptial regulators
PA1860	PA1860	8.49838	4.24489e-231	3.00268	4.77229e-31		2.96032e-05	Uncharacterized protein	Putative enzymes
PA1861	modC	-1.36445	2.69493e-06	-1.88572	0.00352209		0.000174469	Molybdenum import ATP-binding protein ModC (EC 3.6.3.29)	Transport of small molecules	ABC transporters
PA1862	modB	-1.44469	5.75143e-07	-1.41779	0.0753478			Molybdenum transport protein ModB	Transport of small molecules	ABC transporters
PA1863	modA	-2.86059	1.47622e-24	-4.67995	2.61763e-16	9.38064	0.00165274	Molybdate-binding periplasmic protein ModA	Transport of small molecules	ABC transporters
PA1864	PA1864	-1.15777	0.39601	1.49902	0.250782	2	1	Probable transcriptial regulator	Transcriptial regulators
PA1865	fan1	1.2692	0.00011175	1.02247	0.908523			Fanci-associated nuclease 1 homolog (PaFAN1) (pFAN1) (EC 3.1.4.1)	Hypothetical, unclassified, unknown
PA1866	PA1866	1.6911	7.05955e-12	1.2378	0.383356			Uncharacterized protein	Hypothetical, unclassified, unknown
PA1867	xphA	-1.96357	0.00327635	-1.92395	0.205114			XphA	Protein secreti/export apparatus	Bacterial secreti system
PA1868	xqhA	1.84587	1.18749e-05	-1.51238	0.346812			Secreti protein XqhA	Protein secreti/export apparatus	Bacterial secreti system
PA1869	acpP2	55.3104	0	7.19508	1.79623e-119			Acyl carrier protein 2 (ACP 2)	Fatty acid and phospholipid metabolism
PA1870	PA1870	34.9342	6.69908e-95	2.45867	2.49577e-06			Uncharacterized protein	Hypothetical, unclassified, unknown
PA1871	lasA	189.292	0	11.1959	1.3609e-235	1.79708	0.0743744	Protease LasA (EC 3.4.24.-) (Staphylolytic protease)	Secreted Factors (toxins, enzymes, alginate); Translati, post-translatial modificati, degradati	Quorum sensing
PA1872	PA1872	-1.18842	0.00163523	2.07642	1.4012e-07	1.72136	0.0294145	Uncharacterized protein	Hypothetical, unclassified, unknown
PA1873	PA1873	1.00939	0.968677	1.11141	0.843434			Uncharacterized protein	Membrane proteins
PA1874	PA1874	23.538	0	2.66982	5.13516e-35		0.000129916	Uncharacterized protein	Hypothetical, unclassified, unknown; Antibiotic resistance and susceptibility	Quorum sensing
PA1875	PA1875	12.0465	2.22147e-158	2.43544	6.40418e-09			Probable outer membrane protein	Protein secreti/export apparatus; Hypothetical, unclassified, unknown; Antibiotic resistance and susceptibility
PA1876	PA1876	11.5484	0	1.44432	0.00481934		8.17379e-06	Probable ATP-binding/permease fusi ABC transporter	Secreted Factors (toxins, enzymes, alginate); Protein secreti/export apparatus; Transport of small molecules; Antibiotic resistance and susceptibility	ABC transporters
PA1877	PA1877	12.0683	7.56163e-134	-1.0074	0.977438		0.000213245	Probable secreti protein	Protein secreti/export apparatus; Antibiotic resistance and susceptibility
PA1878	PA1878	1.52462	0.000103722	1.67922	0.000133267			Uncharacterized protein	Hypothetical, unclassified, unknown
PA1879	PA1879	1.56171	0.00189824	-1.03599	0.868807			Uncharacterized protein	Hypothetical, unclassified, unknown
PA1880	PA1880	8.10542	0	1.4422	6.2713e-06	1.722	0.028944	Probable oxidoreductase	Putative enzymes
PA1881	PA1881	4.26335	1.15265e-86	1.51563	5.2303e-05			Probable oxidoreductase	Putative enzymes
PA1882	PA1882	1.61038	0.0226673	1.65127	0.123996			Probable transporter	Membrane proteins; Transport of small molecules
PA1883	nuoA1	1.28452	0.512038	-1.54176	0.381369			NADH-quine oxidoreductase subunit A 1 (EC 1.6.5.11) (NADH dehydrogenase I subunit A 1) (NDH-1 subunit A 1) (NUO1 1)	Energy metabolism	Metabolic pathways;Oxidative phosphorylati
PA1884	PA1884	-1.38722	0.00373689	-1.51598	0.079506			Probable transcriptial regulator	Transcriptial regulators
PA1885	PA1885	-1.35559	0.000276735	-1.53265	0.0461361			Uncharacterized protein	Putative enzymes
PA1886	polB	1.15073	0.0039393	1.18704	0.166948			DNA polymerase (EC 2.7.7.7)	DNA replicati, recombinati, modificati and repair
PA1887	PA1887	45.242	0	2.75973	1.47867e-13		0.000375256	Uncharacterized protein	Hypothetical, unclassified, unknown
PA1888	PA1888	32.9948	0	4.65673	1.2241e-61		2.17148e-05	Uncharacterized protein	Hypothetical, unclassified, unknown
PA1889	PA1889	2.84242	5.99353e-24	3.37599	2.16526e-25			Uncharacterized protein	Hypothetical, unclassified, unknown
PA1890	PA1890	1.0632	0.286515	1.69676	2.82339e-08	3.34752	0.0789646	Probable glutathie S-transferase	Putative enzymes	Glutathie metabolism
PA1891	PA1891	8.09943	1.73788e-51	2.61865	0.0319774			Uncharacterized protein	Membrane proteins
PA1892	PA1892	7.1756	1.38704e-135	3.56672	1.87971e-10			Uncharacterized protein	Hypothetical, unclassified, unknown
PA1893	PA1893	7.3499	2.94898e-269	3.34124	5.22688e-09			Uncharacterized protein	Putative enzymes	Biosynthesis of antibiotics
PA1894	PA1894	6.82129	6.01038e-235	7.48079	1.15276e-60		0.000370914	Uncharacterized protein	Hypothetical, unclassified, unknown
PA1895	PA1895	6.88744	2.14545e-222	5.86126	2.37795e-52		0.000247682	Uncharacterized protein	Membrane proteins
PA1896	PA1896	6.10024	6.08519e-220	4.2784	2.97497e-23		7.76155e-05	Uncharacterized protein	Hypothetical, unclassified, unknown
PA1897	PA1897	3.9746	3.02974e-119	4.19211	6.56378e-22			Uncharacterized protein	Hypothetical, unclassified, unknown; Membrane proteins
PA1898	qscR	3.86724	2.05839e-34	2.20241	0.0652267			Quorum-sensing ctrol repressor	Transcriptial regulators
PA1899	phzA2	1023.78	8.87871e-05	22.9527	3.49048e-96			Phenazine biosynthesis protein PhzA 2	Secreted Factors (toxins, enzymes, alginate)	Biosynthesis of antibiotics;Phenazine biosynthesis;Quorum sensing
PA1900	phzB2	902.22	6.2073e-16	40.5228	0	25.1548	0.01067	Phenazine biosynthesis protein PhzB 2	Secreted Factors (toxins, enzymes, alginate)	Biosynthesis of antibiotics;Phenazine biosynthesis;Quorum sensing
PA1901	phzC2	613.742	1.54003e-25	31.8629	1.7555e-78		0.000122111		Secreted Factors (toxins, enzymes, alginate)	Biosynthesis of amino acids;Biosynthesis of antibiotics;Metabolic pathways;Phenylalanine, tyrosine and tryptophan biosynthesis;Quorum sensing
PA1905	phzG2	143.887	8.07532e-161					Probable pyridoxamine 5'-phosphate oxidase	Secreted Factors (toxins, enzymes, alginate)	Biosynthesis of antibiotics;Phenazine biosynthesis;Quorum sensing
PA1906	PA1906	-1.36388	0.0133541	1.36417	0.0513057			Uncharacterized protein	Hypothetical, unclassified, unknown
PA1907	PA1907	3.41523	3.82041e-13	1.32952	0.613476			Uncharacterized protein	Hypothetical, unclassified, unknown
PA1908	PA1908	3.18422	1.22329e-10	1.32077	0.568794			Probable major facilitator superfamily (MFS) transporter	Membrane proteins; Transport of small molecules
PA1909	PA1909	3.28937	5.00377e-18	1.78603	0.204877			Uncharacterized protein	Hypothetical, unclassified, unknown
PA1910	femA	6.28682	1.01575e-44	2.33509	0.0111006			Ferric-mycobactin receptor, FemA	Transport of small molecules; Transcriptial regulators
PA1911	femR	15.9762	4.63148e-246	3.8094	4.21426e-07			Sigma factor regulator, FemR	Membrane proteins; Transcriptial regulators
PA1912	femI	2.6493	3.01067e-32	2.84233	1.48547e-05			ECF sigma factor, FemI	Transcriptial regulators
PA1913	PA1913	1.04418	0.397108	-1.39539	8.36202e-05	1.59755	0.0811369	Uncharacterized protein	Hypothetical, unclassified, unknown
PA1914	PA1914	80.8131	1.53131e-243	17.418	3.19991e-84		0.00224428	Uncharacterized protein	Putative enzymes
PA1915	PA1915	2.85787	4.7709e-74	2.41877	1.19044e-14			Uncharacterized protein	Hypothetical, unclassified, unknown
PA1916	PA1916	1.10584	0.742971	-1.80828	0.294736			Probable amino acid permease	Transport of small molecules
PA1917	PA1917	1.53818	0.49842	-1.28754	0.603396			Uncharacterized protein	Hypothetical, unclassified, unknown
PA1918	PA1918	1.15162	0.596998	-1.85779	0.230886			Uncharacterized protein	Putative enzymes
PA1919	nrdG	-1.14702	0.139072	2.3836	0.0570399			Class III (Anaerobic) ribucleoside-triphosphate reductase activating protein, 'activase', NrdG	Nucleotide biosynthesis and metabolism
PA1920	nrdD	1.03392	0.65376	1.87641	0.0101247			Class III (Anaerobic) ribucleoside-triphosphate reductase subunit, NrdD	Nucleotide biosynthesis and metabolism	Metabolic pathways;Purine metabolism;Pyrimidine metabolism
PA1921	PA1921	110.424	5.83616e-198	19.6578	1.4504e-59	4.63332	0.0157261	Uncharacterized protein	Hypothetical, unclassified, unknown
PA1922	PA1922	196.686	0	28.2818	4.2949e-17	2.00993	0.0326136	Probable TB-dependent receptor	Transport of small molecules
PA1923	PA1923	152.787	0	19.4688	8.23229e-47	2.55027	0.00237685	Uncharacterized protein	Biosynthesis of cofactors, prosthetic groups and carriers	Metabolic pathways;Porphyrin and chlorophyll metabolism
PA1924	PA1924	177.947	8.60308e-99	23.2095	7.16861e-21			Uncharacterized protein	Hypothetical, unclassified, unknown
PA1925	PA1925	153.792	1.93324e-140	41.6876	1.73819e-23	2	1	Uncharacterized protein	Hypothetical, unclassified, unknown
PA1926	PA1926	2.54508	3.45702e-77	-1.3217	0.0340015	-1.23013	0.531877	Uncharacterized protein	Hypothetical, unclassified, unknown
PA1927	metE	3.77348	1.53919e-94	4.45815	2.74307e-24	12.9973	0.624291	5-methyltetrahydropteroyltriglutamate--homocysteine methyltransferase (EC 2.1.1.14) (Cobalamin-independent methiine synthase) (Methiine synthase, vitamin-B12 independent isozyme)	Amino acid biosynthesis and metabolism	Biosynthesis of amino acids;Cysteine and methiine metabolism;Metabolic pathways;Selenocompound metabolism
PA1928	rimJ	1.54981	3.58678e-05	-1.13834	0.554756			Ribosomal-protein-alanine acetyltransferase (EC 2.3.1.128)	Translati, post-translatial modificati, degradati
PA1929	PA1929	1.57605	0.000478824	-1.14945	0.396133			Uncharacterized protein	Hypothetical, unclassified, unknown
PA1930	PA1930	22.7771	0	6.89889	5.23694e-130		4.93924e-05	Probable chemotaxis transducer	Adaptati, Protecti; Chemotaxis	Bacterial chemotaxis;Two-compent system
PA1931	PA1931	18.0306	1.85788e-205	2.40968	1.58026e-05			Probable ferredoxin	Energy metabolism; Carb compound catabolism	Metabolic pathways;Microbial metabolism in diverse envirments;Purine metabolism
PA1932	PA1932	5.01095	2.01909e-40	2.85148	0.0012443			Probable hydroxylase molybdopterin-ctaining subunit	Carb compound catabolism	Metabolic pathways;Microbial metabolism in diverse envirments;Purine metabolism
PA1933	PA1933	4.95418	4.64001e-47	2.23296	0.00224714			Probable hydroxylase large subunit	Carb compound catabolism	Metabolic pathways;Microbial metabolism in diverse envirments;Purine metabolism
PA1934	PA1934	-1.26628	0.0016719	-1.36336	0.0944671			Uncharacterized protein	Hypothetical, unclassified, unknown
PA1935	PA1935	-1.38262	3.08656e-05	1.64642	0.0357691			Uncharacterized protein	Hypothetical, unclassified, unknown
PA1936	PA1936	1.00731	0.976343	1.21286	0.735357			Uncharacterized protein	Hypothetical, unclassified, unknown
PA1937	PA1937	1.95202	1.37483e-08	-1.19444	0.38341			Uncharacterized protein	Related to phage, transpos, or plasmid
PA1938	PA1938	1.29717	0.00827192	2.06815	0.108658			Uncharacterized protein	Related to phage, transpos, or plasmid
PA1939	PA1939	1.77319	9.01536e-40	1.75123	1.71212e-12		0.000232544	Uncharacterized protein	Hypothetical, unclassified, unknown
PA1940	PA1940	-2.36394	6.17165e-17	-1.3347	0.117136		0.000136485	Uncharacterized protein	Hypothetical, unclassified, unknown
PA1941	PA1941	-1.96386	1.24177e-33	1.25708	0.0165552	2.1516	0.0191709	Uncharacterized protein	Hypothetical, unclassified, unknown
PA1942	PA1942	-1.35451	0.151397	-2.06159	0.00234972			Uncharacterized protein	Hypothetical, unclassified, unknown
PA1943	PA1943	1.31852	1.43778e-05	1.12089	0.440171		2.6939e-05	Uncharacterized protein	Hypothetical, unclassified, unknown
PA1944	PA1944	2.62554	4.30589e-105	1.9633	1.5007e-13	8.12347	0.00363375	Uncharacterized protein	Hypothetical, unclassified, unknown
PA1945	PA1945	3.18188	1.04508e-64	-1.2385	0.31438			Probable transcriptial regulator	Transcriptial regulators
PA1946	rbsB	2.46588	1.01281e-52	0.999495	0.997925	2.40051	0.0119531	Binding protein compent of ABC ribose transporter	Transport of small molecules	ABC transporters;Bacterial chemotaxis
PA1947	rbsA	1.4266	1.28878e-06	-1.46815	0.0818038			Ribose transport protein RbsA	Transport of small molecules	ABC transporters
PA1948	rbsC	1.41726	4.84492e-05	1.26602	0.142923			Membrane protein compent of ABC ribose transporter	Transport of small molecules	ABC transporters
PA1949	rbsR	1.25564	1.49984e-05	1.25783	0.0398801			Ribose oper repressor RbsR	Carb compound catabolism; Transcriptial regulators
PA1950	rbsK	1.71143	2.97833e-22	1.26129	0.0669052	-0.839112	0.417793	Ribokinase (RK) (EC 2.7.1.15)	Carb compound catabolism	Pentose phosphate pathway
PA1951	FapF	9.55723	2.20714e-284	1.71868	5.16195e-07		6.44296e-05	Uncharacterized protein	Motility & Attachment
PA1952	FapE	2.15993	0.159953	1.61935	0.395713			Uncharacterized protein	Motility & Attachment
PA1953	FapD	2.96942	0.0312844	2.27376	0.151028			Uncharacterized protein	Motility & Attachment
PA1954	FapC	2.01379	0.000102629	-2.5156	0.0621101			Uncharacterized protein	Motility & Attachment
PA1955	FapB	1.26844	0.711691	-1.0272	0.961998			Uncharacterized protein	Motility & Attachment
PA1956	FapA	1.51384	0.277069	-1.90965	0.213063			Uncharacterized protein	Motility & Attachment
PA1957	PA1957	1.13191	0.206987	-2.78792	9.95196e-06			Uncharacterized protein	Hypothetical, unclassified, unknown
PA1958	PA1958	1.25945	0.00772324	-1.01075	0.951075			Probable transporter	Membrane proteins; Transport of small molecules
PA1959	bacA	-1.31992	2.96233e-05	-2.47205	5.00377e-12			Undecaprenyl-diphosphatase (EC 3.6.1.27) (Bacitracin resistance protein) (Undecaprenyl pyrophosphate phosphatase)	Cell wall / LPS / capsule; Adaptati, Protecti; Antibiotic resistance and susceptibility	Peptidoglycan biosynthesis
PA1960	PA1960	1.77405	1.31643e-08	-1.07587	0.599678			Uncharacterized protein	Membrane proteins
PA1961	PA1961	-1.1305	0.14629	1.41147	0.0116479			Probable transcriptial regulator	Transcriptial regulators
PA1962	azoR2	-1.25111	0.176383	1.70146	0.0130428			FMN-dependent NADH-azoreductase 2 (EC 1.7.-.-) (Azo-dye reductase 2) (FMN-dependent NADH-azo compound oxidoreductase 2)	Putative enzymes
PA1963	PA1963	1.37727	6.21735e-05	1.29874	0.0454377			Uncharacterized protein	Hypothetical, unclassified, unknown
PA1964	PA1964	-1.17794	0.000447313	1.02768	0.773371	-3.70078	0.0378381	Probable ATP-binding compent of ABC transporter	Transport of small molecules
PA1965	PA1965	1.13903	0.176817	1.82615	1.18506e-05	2.06367	0.0180837	Uncharacterized protein	Hypothetical, unclassified, unknown
PA1966	PA1966	1.76189	0.000104928	1.16559	0.360648	OFF	2.31115e-05	Uncharacterized protein	Putative enzymes	Carb metabolism;Microbial metabolism in diverse envirments;Tyrosine metabolism
PA1967	PA1967	1.24906	0.00225067	-3.43424	5.73536e-16			Uncharacterized protein	Hypothetical, unclassified, unknown
PA1968	PA1968	3.84241	1.404e-69	-1.45877	0.0203837			Uncharacterized protein	Hypothetical, unclassified, unknown
PA1969	PA1969	-1.15962	0.0205573	-1.20898	0.151651	-0.714569	0.119388	Uncharacterized protein	Hypothetical, unclassified, unknown
PA1970	PA1970	-2.58777	0.00249402	1.34295	0.426508			Uncharacterized protein	Hypothetical, unclassified, unknown
PA1971	braZ	-1.74795	1.07538e-14	1.20716	0.378298			Branched-chain amino acid transport system 3 carrier protein (LIV-III)	Transport of small molecules
PA1972	PA1972	-1.09198	0.639859	-1.33035	0.597959			Uncharacterized protein	Membrane proteins	Catiic antimicrobial peptide (CAMP) resistance
PA1973	pqqF	2.55553	2.30421e-36	1.19672	0.229502			Coenzyme PQQ synthesis protein F (EC 3.4.24.-) (Pyrroloquinoline quine biosynthesis protein F)	Biosynthesis of cofactors, prosthetic groups and carriers
PA1974	PA1974	1.505	0.138971	1.4405	0.509824			Uncharacterized protein	Hypothetical, unclassified, unknown
PA1975	PA1975	6.77069	3.43924e-63	3.71197	7.53848e-07			Uncharacterized protein	Hypothetical, unclassified, unknown
PA1976	ercS'	9.42356	1.09137e-156	3.52834	6.66485e-10			ErcS	Two-compent regulatory systems	Biofilm formati;Two-compent system
PA1977	PA1977	3.89059	9.07055e-12	1.49808	0.443345			Uncharacterized protein PA1977	Membrane proteins
PA1978	erbR	3.37248	2.13798e-23	3.54796	5.13792e-06			Glycerol metabolism activator (Protein AgmR)	Transcriptial regulators
PA1979	eraS	16.8732	1.48038e-81	5.22518	1.86082e-07			Sensor kinase, EraS	Two-compent regulatory systems
PA1980	eraR	15.2568	1.78585e-50	4.20541	0.000173562			Respse regulator EraR	Transcriptial regulators; Two-compent regulatory systems	Two-compent system
PA1981	PA1981	3.14864	7.34234e-05	1.53858	0.374297		0.000362244	Uncharacterized protein	Hypothetical, unclassified, unknown
PA1982	exaA	5.87792	3.01603e-39	4.49728	1.31913e-05		6.73602e-06	Quinoprotein ethanol dehydrogenase (QEDH) (EC 1.1.2.8)	Carb compound catabolism	Biosynthesis of antibiotics;Chloroalkane and chloroalkene degradati;Glycolysis / Gluceogenesis;Metabolic pathways;Microbial metabolism in diverse envirments
PA1983	exaB	12.9705	1.79119e-21	7.47863	3.42675e-05		0.00268566	Cytochrome c550	Energy metabolism; Carb compound catabolism
PA1984	exaC	9.67807	9.61447e-27	3.38353	0.0105882			NAD+ dependent aldehyde dehydrogenase ExaC	Putative enzymes	Glycolysis / Gluceogenesis;Metabolic pathways;Microbial metabolism in diverse envirments;Pyruvate metabolism
PA1985	pqqA	30.7555	1.26786e-26	6.99255	8.16216e-69			Coenzyme PQQ synthesis protein A (Pyrroloquinoline quine biosynthesis protein A)	Biosynthesis of cofactors, prosthetic groups and carriers
PA1986	pqqB	15.0809	1.64031e-198	2.75299	2.57269e-13			Coenzyme PQQ synthesis protein B (Pyrroloquinoline quine biosynthesis protein B)	Biosynthesis of cofactors, prosthetic groups and carriers
PA1987	pqqC	15.8962	5.57161e-217	3.18831	3.01272e-19			Pyrroloquinoline-quine synthase (EC 1.3.3.11) (Coenzyme PQQ synthesis protein C) (Pyrroloquinoline quine biosynthesis protein C)	Biosynthesis of cofactors, prosthetic groups and carriers
PA1988	pqqD	14.1108	1.50295e-133	3.89261	8.62811e-10			Coenzyme PQQ synthesis protein D (Pyrroloquinoline quine biosynthesis protein D)	Biosynthesis of cofactors, prosthetic groups and carriers
PA1989	pqqE	17.4337	0	3.04569	8.46135e-13			Coenzyme PQQ synthesis protein E (Pyrroloquinoline quine biosynthesis protein E)	Biosynthesis of cofactors, prosthetic groups and carriers
PA1990	pqqH	20.9149	1.5925e-245	2.81874	1.5992e-07			PqqH	Putative enzymes
PA1991	PA1991	1.86927	7.79426e-24	-1.08619	0.693736			Probable ir-ctaining alcohol dehydrogenase	Putative enzymes
PA1992	ercS	1.58843	4.38078e-09	1.40444	0.066769			ErcS	Two-compent regulatory systems
PA1993	PA1993	-1.93645	9.5208e-12	-1.58072	0.0592501			UPF0226 protein PA1993	Membrane proteins; Transport of small molecules
PA1994	PA1994	1.58253	2.86628e-15	1.06712	0.611115		0.00019788	Uncharacterized protein	Hypothetical, unclassified, unknown
PA1995	PA1995	1.78584	1.5042e-25	2.1334	1.24526e-10			Uncharacterized protein	Hypothetical, unclassified, unknown
PA1996	ppiC1	1.10399	0.21173	1.31621	0.0576383			Peptidylprolyl isomerase (EC 5.2.1.8)	Translati, post-translatial modificati, degradati; Chaperes & heat shock proteins
PA1997	PA1997	1.22209	1.73022e-05	-1.26059	0.0148649	6.85028	0.0178316	Probable AMP-binding enzyme	Putative enzymes	Butanoate metabolism;Valine, leucine and isoleucine degradati
PA1998	dhcR	1.61885	1.01227e-10	-1.01448	0.952896			DhcR, transcriptial regulator	Transcriptial regulators
PA1999	dhcA	7.71423	5.8836e-123	22.7445	6.70582e-52			DhcA, dehydrocarnitine CoA transferase, subunit A	Amino acid biosynthesis and metabolism; Carb compound catabolism	Butanoate metabolism;Synthesis and degradati of kete bodies;Valine, leucine and isoleucine degradati
[truncated: 3,558 more rows]

## Sheet: T2 vs T1
Supplementary Table S1. RNA-seq, Ribo-seq, and mass spectrometry (MS) analyses.
		T2 (succinate/mannitol switch) vs T1 (succinate uptake)
PA number	gene name	RNA-seq		Ribo-seq		MS		Protein name	Function	KEGGs
		FC	p-value	FC	p-value	FC	p-value
PA0001	dnaA	-3.07932	6.8039e-201	1.12089	0.143476	-1.24482	0.18232	Chromosomal replication initiator protein DnaA	DNA replication, recombination, modification and repair	Two-component system
PA0002	dnaN	-2.25004	5.74992e-83	-1.11541	0.0859533	-1.07358	0.58377	DNA polymerase III subunit beta (EC 2.7.7.7)	DNA replication, recombination, modification and repair	DNA replication;Homologous recombination;Metabolic pathways;Mismatch repair;Purine metabolism;Pyrimidine metabolism
PA0003	recF	-2.26592	5.99792e-85	-1.59565	3.09736e-06			DNA replication and repair protein RecF	DNA replication, recombination, modification and repair	Homologous recombination
PA0004	gyrB	-2.93782	4.45652e-206	-1.33602	5.04932e-06	-1.31863	0.0531685	DNA gyrase subunit B (EC 5.99.1.3)	DNA replication, recombination, modification and repair
PA0005	lptA	-4.59071	1.44715e-171	1.02409	0.806627			Lysophosphatidic acid acyltransferase, LptA	Fatty acid and phospholipid metabolism	Glycerolipid metabolism;Glycerophospholipid metabolism;Metabolic pathways
PA0006	gmhB	-4.0483	1.67263e-94	1.28799	0.0111262			D-glycero-beta-D-manno-heptose-1,7-bisphosphate 7-phosphatase (EC 3.1.3.82) (D,D-heptose 1,7-bisphosphate phosphatase) (HBP phosphatase)	Hypothetical, unclassified, unknown	Lipopolysaccharide biosynthesis;Metabolic pathways
PA0007	PA0007	23.9159	0	1.45806	0.000755403	2	1	Uncharacterized protein	Membrane proteins
PA0008	glyS	-6.43488	3.93333e-293	-1.16663	0.0615558	-1.12366	0.524647	Glycine--tRNA ligase beta subunit (EC 6.1.1.14) (Glycyl-tRNA synthetase beta subunit) (GlyRS)	Amino acid biosynthesis and metabolism; Translation, post-translational modification, degradation	Aminoacyl-tRNA biosynthesis
PA0009	glyQ	-12.8579	6.04822e-236	1.19509	0.00681752	-1.21788	0.401895	Glycine--tRNA ligase alpha subunit (EC 6.1.1.14) (Glycyl-tRNA synthetase alpha subunit) (GlyRS)	Amino acid biosynthesis and metabolism; Translation, post-translational modification, degradation	Aminoacyl-tRNA biosynthesis
PA0010	tag	-3.70974	1.33371e-30	1.06192	0.667532			DNA-3-methyladenine glycosidase I	DNA replication, recombination, modification and repair	Base excision repair
PA0011	PA0011	-3.1408	7.2502e-97	-1.0575	0.521565	-0.905425	0.618082	Probable 2-OH-lauroyltransferase	Cell wall / LPS / capsule; Antibiotic resistance and susceptibility; Adaptation, Protection	Lipopolysaccharide biosynthesis;Metabolic pathways
PA0012	PA0012	-1.78879	1.60681e-13	-1.04277	0.813623			Uncharacterized protein	Hypothetical, unclassified, unknown
PA0013	PA0013	-3.88696	1.97372e-22	1.24948	0.268219			Uncharacterized protein	Membrane proteins
PA0014	PA0014	0.895314	0.336668	1.13057	0.61011			Uncharacterized protein	Hypothetical, unclassified, unknown
PA0015	PA0015	0.890094	0.0853695	-1.03261	0.75756			TPR repeat-containing protein PA0015	Hypothetical, unclassified, unknown
PA0016	trkA	-1.86708	1.87066e-32	-1.24612	0.0951392	-1.21034	0.0748179	Potassium uptake protein TrkA	Transport of small molecules
PA0017	rsmB	-4.14493	4.00213e-91	-1.10297	0.495464	-1.21701	0.447082	Ribosomal RNA small subunit methyltransferase B (EC 2.1.1.176) (16S rRNA m5C967 methyltransferase) (rRNA (cytosine-C(5)-)-methyltransferase RsmB)	Hypothetical, unclassified, unknown
PA0018	fmt	-6.71141	2.21961e-139	1.2939	0.0227452	-1.51721	0.0491391	Methionyl-tRNA formyltransferase (EC 2.1.2.9)	Amino acid biosynthesis and metabolism; Translation, post-translational modification, degradation	Aminoacyl-tRNA biosynthesis;One carbon pool by folate
PA0019	def	0.820749	5.53009e-07	1.48364	2.92803e-06	-1.01341	0.726831	Peptide deformylase (PDF) (EC 3.5.1.88) (Polypeptide deformylase)	Translation, post-translational modification, degradation
PA0020	PA0020	-6.71304	0	-1.26574	0.00212421	-0.786692	0.354883	Uncharacterized protein	Hypothetical, unclassified, unknown
PA0021	PA0021	1.55686	0.0183519	1.04773	0.88877			Uncharacterized protein	Membrane proteins
PA0022	tsaC	-3.67123	2.18358e-73	-1.21442	0.065284			Threonylcarbamoyl-AMP synthase (TC-AMP synthase) (EC 2.7.7.87) (L-threonylcarbamoyladenylate synthase) (t(6)A37 threonylcarbamoyladenosine biosynthesis protein TsaC) (tRNA threonylcarbamoyladenosine biosynthesis protein TsaC)	Hypothetical, unclassified, unknown
PA0023	qor	-3.52431	8.92996e-112	-1.47933	6.16926e-06	2.71425	0.000166583	Quinone oxidoreductase (EC 1.6.5.5) (NADPH:quinone reductase)	Energy metabolism
PA0024	hemF	-38.0844	0	-4.74019	7.06826e-105	-0.712717	0.155694	Oxygen-dependent coproporphyrinogen-III oxidase (CPO) (Coprogen oxidase) (Coproporphyrinogenase) (EC 1.3.3.3)	Biosynthesis of cofactors, prosthetic groups and carriers	Metabolic pathways;Porphyrin and chlorophyll metabolism
PA0025	aroE	-15.8995	0	-3.23868	4.99685e-37	2.01615	0.153071	Shikimate dehydrogenase (NADP(+)) (SDH) (EC 1.1.1.25)	Amino acid biosynthesis and metabolism	Biosynthesis of amino acids;Biosynthesis of antibiotics;Metabolic pathways;Phenylalanine, tyrosine and tryptophan biosynthesis
PA0026	plcB	-3.81031	1.74073e-112	-1.08799	0.302903			Phospholipase C, PlcB	Hypothetical, unclassified, unknown
PA0027	PA0027	1.10021	0.099084	1.06662	0.703183	2	1	Peptidylprolyl isomerase (EC 5.2.1.8)	Hypothetical, unclassified, unknown
PA0028	PA0028	1.91635	1.25895e-17	1.10498	0.657362			Uncharacterized protein	Hypothetical, unclassified, unknown
PA0029	PA0029	1.67831	0.000174745	-1.28117	0.665324			Probable sulfate transporter	Membrane proteins; Transport of small molecules
PA0030	cosX	0.887237	0.395975	1.07193	0.849572			Uncharacterized protein	Transport of small molecules	ABC transporters
PA0031	betC	-1.30323	0.0771409	-1.05007	0.851947			Choline sulfatase	Adaptation, Protection
PA0032	PA0032	-1.91605	5.40522e-12	1.29611	0.16237			Probable transcriptional regulator	Transcriptional regulators
PA0033	PA0033	-3.21915	1.57231e-06	1.16426	0.646234			Uncharacterized protein	Two-component regulatory systems
PA0034	PA0034	-2.74468	4.49164e-08	-1.11093	0.774886			Putative transcriptional regulator	Transcriptional regulators; Two-component regulatory systems
PA0035	trpA	-1.60488	8.30135e-25	-1.25357	0.0338584	-1.04769	0.66279	Tryptophan synthase alpha chain (EC 4.2.1.20)	Amino acid biosynthesis and metabolism	Biosynthesis of amino acids;Biosynthesis of antibiotics;Glycine, serine and threonine metabolism;Metabolic pathways;Phenylalanine, tyrosine and tryptophan biosynthesis
PA0036	trpB	-3.18547	4.05521e-106	-1.35272	0.00222396	-0.952313	0.70679	Tryptophan synthase beta chain (EC 4.2.1.20)	Amino acid biosynthesis and metabolism	Biosynthesis of amino acids;Biosynthesis of antibiotics;Glycine, serine and threonine metabolism;Metabolic pathways;Phenylalanine, tyrosine and tryptophan biosynthesis
PA0037	trpI	-1.77573	4.2226e-09	-1.02985	0.873931			HTH-type transcriptional regulator TrpI (TrpBA operon transcriptional activator)	Amino acid biosynthesis and metabolism; Transcriptional regulators
PA0038	PA0038	7.68712	0	-1.32928	0.00542046	2	1	Uncharacterized protein	Hypothetical, unclassified, unknown
PA0039	PA0039	3.81648	5.221e-244	1.37492	2.62858e-07	-1	1	Uncharacterized protein	Hypothetical, unclassified, unknown
PA0040	PA0040	-4.84929	1.29513e-51	-1.71208	0.0723362	-0.987448	0.940227	Uncharacterized protein	Hypothetical, unclassified, unknown
PA0041	PA0041	-1.65202	2.60031e-39	-1.79735	3.38128e-05	2	1	Probable hemagglutinin	Secreted Factors (toxins, enzymes, alginate)
PA0042	PA0042	-2.44665	4.80784e-26	-1.43233	0.0093919			Uncharacterized protein	Hypothetical, unclassified, unknown
PA0043	PA0043	1.42421	5.54051e-07	-1.13555	0.380555			Uncharacterized protein	Membrane proteins
PA0044	exoT	1.79352	3.63533e-38	-1.09263	0.324167	-1	1	Exoenzyme T	Secreted Factors (toxins, enzymes, alginate)
PA0045	PA0045	-17.3214	4.7627e-135	-1.61902	0.00796155	-1.05429	0.782701	Uncharacterized protein	Hypothetical, unclassified, unknown
PA0046	PA0046	-9.86234	7.73898e-106	-1.29719	0.2403			Uncharacterized protein	Hypothetical, unclassified, unknown
PA0047	PA0047	-7.56581	1.44287e-112	-1.71884	0.0977662			Uncharacterized protein	Hypothetical, unclassified, unknown
PA0048	PA0048	1.64108	0.0031504	-1.20404	0.649552			Probable transcriptional regulator	Transcriptional regulators
PA0049	PA0049	1.04187	0.862033	-1.85643	0.154923			Uncharacterized protein PA0049	Hypothetical, unclassified, unknown
PA0050	PA0050	4.61061	9.43065e-105	-1.33573	9.22082e-05			Uncharacterized protein	Hypothetical, unclassified, unknown
PA0051	phzH	1.86944	7.28117e-05	1.16783	0.46402			Potential phenazine-modifying enzyme	Putative enzymes	Alanine, aspartate and glutamate metabolism;Metabolic pathways
PA0052	PA0052	37.9055	0	1.72592	1.71462e-06			Uncharacterized protein	Hypothetical, unclassified, unknown
PA0053	PA0053	0.956285	0.428662	1.09366	0.732964			Uncharacterized protein	Hypothetical, unclassified, unknown
PA0054	kptA	-7.86085	1.37862e-91	0.975762	0.888196	-0.841	0.45339	Probable RNA 2'-phosphotransferase (EC 2.7.1.-)	Hypothetical, unclassified, unknown
PA0055	PA0055	-4.55937	1.81876e-106	-1.06725	0.518525	1.89872	0.0947745	Uncharacterized protein	Hypothetical, unclassified, unknown
PA0056	PA0056	-3.70015	9.25746e-16	1.04305	0.817835			Probable transcriptional regulator	Transcriptional regulators
PA0057	PA0057	-1.7412	0.00136781	1.05818	0.857751			Uncharacterized protein	Hypothetical, unclassified, unknown
PA0058	DsbM	1.02134	0.914961	1.27133	0.486186			Uncharacterized protein	Antibiotic resistance and susceptibility
PA0059	osmC	2.13746	3.58938e-07	-1.26475	0.113782			Osmotically inducible protein OsmC	Adaptation, Protection
PA0060	PA0060	-1.57533	0.000126745	-1.23747	0.0497725			Uncharacterized protein	Hypothetical, unclassified, unknown
PA0061	PA0061	2.16613	9.38975e-27	-1.096	0.385056			Uncharacterized protein	Hypothetical, unclassified, unknown
PA0062	PA0062	1.55093	0.0352435	-1.07248	0.532335			Uncharacterized protein	Hypothetical, unclassified, unknown
PA0063	PA0063	-2.11622	4.03345e-34	-1.05858	0.72542			Uncharacterized protein	Hypothetical, unclassified, unknown
PA0064	PA0064	1.08403	0.149637	-1.55517	0.000204141			Uncharacterized protein	Hypothetical, unclassified, unknown
PA0065	PA0065	-1.29022	1.55721e-05	-1.07336	0.551523	2	1	5'-nucleotidase (EC 3.1.3.5) (Nucleoside 5'-monophosphate phosphohydrolase)	Hypothetical, unclassified, unknown	Biosynthesis of antibiotics;Glyoxylate and dicarboxylate metabolism;Metabolic pathways
PA0066	PA0066	-1.57661	8.06474e-12	-1.08084	0.389668	-0.943895	0.648028	Uncharacterized protein	Hypothetical, unclassified, unknown
PA0067	prlC	-2.04398	3.85959e-87	-1.11017	0.114367	1.43246	0.204387	Oligopeptidase A	Translation, post-translational modification, degradation
PA0068	PA0068	0.892259	0.0247802	-1.67728	0.00626614			Uncharacterized protein	Hypothetical, unclassified, unknown
PA0069	PA0069	0.887883	0.18887	-1.29816	0.295828			Uncharacterized protein	Hypothetical, unclassified, unknown
PA0070	TagQ1	-2.67227	2.48239e-146	-2.01604	2.81825e-12	-0.787444	0.326333	Uncharacterized protein	Membrane proteins; Protein secretion/export apparatus
PA0071	TagR1	1.21781	2.43148e-06	-2.01376	1.77659e-06			Uncharacterized protein	Protein secretion/export apparatus
PA0072	TagS1	0.808912	0.00184508	-1.63164	0.125373			Uncharacterized protein	Membrane proteins; Protein secretion/export apparatus
PA0073	TagT1	-1.31224	1.14113e-05	-1.6967	0.0898854			Probable ATP-binding component of ABC transporter	Transport of small molecules; Protein secretion/export apparatus
PA0074	ppkA	-1.58535	2.05143e-22	-1.88573	7.70801e-07	1.52558	0.0299419	Serine/threonine protein kinase PpkA	Adaptation, Protection; Translation, post-translational modification, degradation; Protein secretion/export apparatus	Bacterial secretion system;Biofilm formation
PA0075	pppA	-1.71822	2.07187e-20	-2.34991	0.000131195	2	1	PppA	Putative enzymes; Protein secretion/export apparatus	Bacterial secretion system;Biofilm formation
PA0076	PA0076	-1.59681	4.36664e-18	-1.64141	0.0539119			Uncharacterized protein	Protein secretion/export apparatus	Biofilm formation
PA0077	icmF1	-1.58634	3.65237e-34	-1.98916	3.95928e-05	-1.05093	0.921905	IcmF1	Protein secretion/export apparatus	Bacterial secretion system;Biofilm formation
PA0078	PA0078	-1.83994	7.94369e-31	-2.01386	8.92566e-05	1.87723	0.170894	Uncharacterized protein	Protein secretion/export apparatus	Bacterial secretion system
PA0079	PA0079	-1.95334	2.4249e-39	-1.60697	0.00114665	-0.787963	0.752969	Uncharacterized protein	Protein secretion/export apparatus	Biofilm formation
PA0080	PA0080	0.830894	0.00284779	-1.42999	0.0231586	-1	1	Uncharacterized protein	Protein secretion/export apparatus	Bacterial secretion system
PA0081	fha1	1.68785	2.14866e-35	-1.04152	0.749724	2.75846	0.000208607	Fha1	Protein secretion/export apparatus	Bacterial secretion system;Biofilm formation
PA0082	PA0082	-2.04681	2.37857e-41	-1.41316	0.00014233	-0.831927	0.514134	Uncharacterized protein	Protein secretion/export apparatus	Biofilm formation
PA0083	PA0083	-6.38507	5.54333e-268	-1.88504	1.02617e-07	-1.18823	0.64285	Uncharacterized protein	Protein secretion/export apparatus	Biofilm formation
PA0084	PA0084	-5.30757	0	-2.09734	7.79404e-14	-0.898519	0.73737	Uncharacterized protein	Protein secretion/export apparatus	Biofilm formation
PA0085	hcp1	-4.88058	0	-2.77496	1.28322e-17	-0.795091	0.507785	Protein hcp1	Secreted Factors (toxins, enzymes, alginate)	Bacterial secretion system;Biofilm formation
PA0086	TagJ1	-4.79311	8.71918e-182	-1.70365	0.000815304	1.48589	0.271235	Uncharacterized protein	Protein secretion/export apparatus
PA0087	TssE1	-6.59103	1.79777e-116	-2.21242	0.00336075			Uncharacterized protein	Protein secretion/export apparatus
PA0088	TssF1	-4.92155	4.14714e-151	-2.24268	0.000120253	2	1	Uncharacterized protein	Protein secretion/export apparatus
PA0089	TssG1	-3.04244	4.73747e-71	-2.26364	0.000105997			Uncharacterized protein	Protein secretion/export apparatus	Biofilm formation
PA0090	clpV1	-2.94338	2.52903e-175	-2.64604	1.83071e-14	-0.803132	0.54684	Protein ClpV1	Translation, post-translational modification, degradation; Chaperones & heat shock proteins; Protein secretion/export apparatus	Bacterial secretion system;Biofilm formation
PA0091	vgrG1	-3.68427	1.03239e-161	-3.18005	5.04038e-08			VgrG1	Protein secretion/export apparatus	Bacterial secretion system
PA0092	PA0092	-3.50733	2.26582e-60	1.03933	0.76362			Uncharacterized protein	Adaptation, Protection
PA0093	PA0093	-3.46742	4.19903e-82	-1.23459	0.170068			Uncharacterized protein	Secreted Factors (toxins, enzymes, alginate)
PA0094	PA0094	-2.78243	3.54489e-31	-1.38548	0.00884794	-0.803471	0.490964	Uncharacterized protein	Hypothetical, unclassified, unknown
PA0095	PA0095	2.01842	3.97006e-67	-1.41266	0.000615668			Uncharacterized protein	Hypothetical, unclassified, unknown	Bacterial secretion system
PA0096	PA0096	1.14714	0.0475807	-1.08238	0.717832			Uncharacterized protein	Hypothetical, unclassified, unknown
PA0097	PA0097	1.15068	0.0195622	-1.36107	0.142681			Uncharacterized protein	Hypothetical, unclassified, unknown
PA0098	PA0098	1.66572	1.31432e-15	-1.16595	0.45192			Uncharacterized protein	Hypothetical, unclassified, unknown	Biotin metabolism;Carbon metabolism;Fatty acid biosynthesis;Metabolic pathways
PA0099	PA0099	1.9472	1.84411e-24	-1.16458	0.504584			Uncharacterized protein	Hypothetical, unclassified, unknown
PA0100	PA0100	1.63701	9.25312e-29	-1.51427	0.000188161			Uncharacterized protein	Hypothetical, unclassified, unknown
PA0101	PA0101	1.97906	9.03002e-45	-1.4957	0.0120041			Uncharacterized protein	Hypothetical, unclassified, unknown
PA0102	PA0102	1.18329	0.000289633	-1.40668	3.73332e-05	-1.6933	0.0271619	Carbonic anhydrase (EC 4.2.1.1) (Carbonate dehydratase)	Central intermediary metabolism; Adaptation, Protection	Nitrogen metabolism
PA0103	PA0103	1.92772	5.23888e-08	1.45632	0.0925933			Probable sulfate transporter	Membrane proteins; Transport of small molecules
PA0104	PA0104	2.21894	1.28346e-08	-1.25163	0.485574			Uncharacterized protein	Hypothetical, unclassified, unknown
PA0105	coxB	151.033	0	1.84801	3.3243e-08	2	1	Cytochrome c oxidase subunit 2 (EC 1.9.3.1)	Energy metabolism	Metabolic pathways;Oxidative phosphorylation
PA0106	coxA	198.851	0	2.29312	2.52613e-10			Cytochrome c oxidase subunit 1 (EC 1.9.3.1)	Energy metabolism	Metabolic pathways;Oxidative phosphorylation
PA0107	PA0107	260.232	0	1.78074	0.0175707			Uncharacterized protein	Energy metabolism	Metabolic pathways;Oxidative phosphorylation
PA0108	coIII	237.951	0	1.89438	0.000132612			Cytochrome c oxidase, subunit III	Energy metabolism	Metabolic pathways;Oxidative phosphorylation
PA0109	PA0109	7.04753	8.25239e-206	1.01843	0.828604			Uncharacterized protein	Membrane proteins
PA0110	PA0110	101.026	0	2.62247	1.33659e-06			SURF1-like protein	Hypothetical, unclassified, unknown
PA0111	PA0111	64.8494	0	1.68919	0.226645			Uncharacterized protein	Hypothetical, unclassified, unknown
PA0112	PA0112	43.278	3.31121e-304	2.09579	0.00453084			Uncharacterized protein	Membrane proteins	Metabolic pathways;Oxidative phosphorylation;Porphyrin and chlorophyll metabolism;Two-component system
PA0113	cyoE1	18.6948	7.71816e-165	1.15691	0.430914			Protoheme IX farnesyltransferase 1 (EC 2.5.1.-) (Heme B farnesyltransferase 1) (Heme O synthase 1)	Energy metabolism	Metabolic pathways;Oxidative phosphorylation;Porphyrin and chlorophyll metabolism
PA0114	SenC	-3.37262	5.82747e-97	-1.12946	0.168378	1.79663	0.197824	SenC	Hypothetical, unclassified, unknown
PA0115	PA0115	-4.60783	1.03222e-58	-1.21532	0.105421	-0.876818	0.372677	Uncharacterized protein	Hypothetical, unclassified, unknown
PA0116	PA0116	1.42393	2.00721e-09	-1.1942	0.0807554			Uncharacterized protein	Hypothetical, unclassified, unknown
PA0117	PA0117	-1.48364	4.80589e-06	-1.04594	0.814185			Probable short chain dehydrogenase	Putative enzymes
PA0118	PA0118	0.835342	0.0212699	-1.19452	0.366894	2	1	Uncharacterized protein	Putative enzymes
PA0119	dctA1	1.12077	0.0406946	-1.66532	0.032628			C4-dicarboxylate transport protein 1	Transport of small molecules	Two-component system
PA0120	PA0120	1.5156	1.41725e-14	-1.06104	0.713358			Probable transcriptional regulator	Transcriptional regulators
PA0121	PA0121	1.61745	1.6048e-15	-1.05074	0.723612			Uncharacterized protein	Hypothetical, unclassified, unknown
PA0122	rahU	153.557	0	2.727	1.61516e-40	2.6893	0.000282091	Uncharacterized protein	Adaptation, Protection
PA0123	PA0123	0.91089	0.121998	1.78751	2.75856e-05			Probable transcriptional regulator	Transcriptional regulators
PA0124	PA0124	1.08864	0.374258	1.36473	0.0809627			Uncharacterized protein	Hypothetical, unclassified, unknown
PA0125	PA0125	1.21036	0.197578	1.76757	1.64597e-05			Uncharacterized protein	Hypothetical, unclassified, unknown
PA0126	PA0126	-9.5288	2.21132e-175	-1.09444	0.446433	1.53494	0.441124	Uncharacterized protein	Hypothetical, unclassified, unknown
PA0127	PA0127	-2.38894	8.93676e-28	-1.39466	0.0140457			Uncharacterized protein	Hypothetical, unclassified, unknown
PA0128	PA0128	-5.92845	2.2264e-157	1.57906	4.25787e-11	-1.63773	0.143657	Uncharacterized protein	Hypothetical, unclassified, unknown	Microbial metabolism in diverse environments
PA0130	bauC	0.907095	0.0580046	-1.10062	0.493344	-0.993287	0.999319	Putative 3-oxopropanoate dehydrogenase (EC 1.2.1.-)	Putative enzymes; Carbon compound catabolism	beta-Alanine metabolism;Carbon metabolism;Inositol phosphate metabolism;Metabolic pathways;Propanoate metabolism;Valine, leucine and isoleucine degradation
PA0131	bauB	1.80156	8.29493e-10	1.06384	0.900096			Beta-alanine degradation protein BauB	Carbon compound catabolism
PA0132	bauA	2.64508	3.92732e-40	-1.22929	0.129004			Beta-alanine--pyruvate aminotransferase (Beta-A--Py AT) (EC 2.6.1.18) (Beta-alanine--pyruvate transaminase) (Omega-amino acid aminotransferase) (Omega-amino acid AT) (Omega-amino acid--pyruvate aminotransferase) (Omega-APT)	Amino acid biosynthesis and metabolism; Carbon compound catabolism	beta-Alanine metabolism;Metabolic pathways;Propanoate metabolism;Valine, leucine and isoleucine degradation
PA0133	bauR	-1.37126	0.000693123	-1.16213	0.323291			HTH-type transcriptional activator BauR	Transcriptional regulators; Carbon compound catabolism
PA0134	PA0134	1.28803	7.50161e-06	-1.29766	0.0188545			Probable guanine deaminase	Nucleotide biosynthesis and metabolism	Metabolic pathways;Purine metabolism
PA0135	PA0135	2.11506	0.00440462	-1.37163	0.581226			Uncharacterized protein	Hypothetical, unclassified, unknown
PA0136	PA0136	1.57866	0.000146147	1.09476	0.760822			Probable ATP-binding component of ABC transporter	Transport of small molecules
PA0137	PA0137	1.87125	0.00215554	1.26711	0.615505			Probable permease of ABC transporter	Membrane proteins; Transport of small molecules
PA0138	PA0138	2.35099	1.94706e-10	1.33235	0.507127			Probable permease of ABC transporter	Membrane proteins; Transport of small molecules
PA0139	ahpC	-2.12141	4.93929e-60	-1.43311	1.59891e-05	-0.911718	0.916044	Alkyl hydroperoxide reductase subunit C	Adaptation, Protection
PA0140	ahpF	-2.70656	1.06635e-56	-1.17444	0.200411	-1.20561	0.260705	Alkyl hydroperoxide reductase subunit F (EC 1.8.1.-)	Adaptation, Protection
PA0141	PA0141	-3.24947	2.56356e-222	-1.34528	0.000233441	3.87283	3.41428e-05	Uncharacterized protein	Hypothetical, unclassified, unknown
PA0142	PA0142	-1.74485	6.40432e-09	-1.1878	0.424105			8-oxoguanine deaminase (EC 3.5.4.32)	Putative enzymes
PA0143	nuh	-2.13257	4.41126e-36	1.1541	0.148206	1.59511	0.285411	Nonspecific ribonucleoside hydrolase	Nucleotide biosynthesis and metabolism	Metabolic pathways;Nicotinate and nicotinamide metabolism;Purine metabolism
PA0144	PA0144	0.917326	0.462484	1.5238	0.0235472	2	1	Uncharacterized protein	Hypothetical, unclassified, unknown
PA0145	PA0145	-1.47304	2.52812e-07	1.25146	0.097124			Uncharacterized protein	Hypothetical, unclassified, unknown
PA0146	PA0146	1.90624	4.26245e-05	-1.56748	0.198289			Uncharacterized protein	Hypothetical, unclassified, unknown
PA0147	PA0147	0.828938	0.0102999	-1.34665	0.0319441			Probable oxidoreductase	Putative enzymes
PA0148	PA0148	-1.40289	3.61549e-10	1.15738	0.107662	-0.998815	0.927717	Adenine deaminase (ADE) (EC 3.5.4.2) (Adenine aminohydrolase) (AAH)	Nucleotide biosynthesis and metabolism	Metabolic pathways;Purine metabolism
PA0149	PA0149	-2.94828	9.0648e-08	1.12886	0.712005			Probable sigma-70 factor, ECF subfamily	Transcriptional regulators
PA0150	PA0150	-2.50264	1.23379e-07	1.31356	0.174378			Probable transmembrane sensor	Membrane proteins; Transcriptional regulators
PA0151	PA0151	0.983178	0.924392	-1.71113	0.180983			Probable TonB-dependent receptor	Transport of small molecules
PA0152	pcaQ	-3.5623	7.6346e-25	-1.13553	0.499082			Transcriptional regulator PcaQ	Carbon compound catabolism; Transcriptional regulators
PA0153	pcaH	1.2916	0.235252	1.57743	0.00901249			Protocatechuate 3,4-dioxygenase, beta subunit	Carbon compound catabolism	Benzoate degradation;Carbon metabolism;Metabolic pathways;Microbial metabolism in diverse environments
PA0154	pcaG	1.98635	4.41221e-05	1.70226	0.000920582			Protocatechuate 3,4-dioxygenase, alpha subunit	Carbon compound catabolism	Benzoate degradation;Carbon metabolism;Metabolic pathways;Microbial metabolism in diverse environments
PA0155	pcaR	-1.63915	5.85676e-07	1.22494	0.121883			Transcriptional regulator PcaR	Carbon compound catabolism; Transcriptional regulators
PA0156	TriA	1.86141	8.37732e-27	-1.13355	0.246354	1.53551	0.135424	Probable Resistance-Nodulation-Cell Division (RND) efflux membrane fusion protein	Membrane proteins; Antibiotic resistance and susceptibility
PA0157	TriB	1.65082	6.65931e-13	-1.39385	0.0301571	1.6666	0.0621219	Probable Resistance-Nodulation-Cell Division (RND) efflux membrane fusion protein	Antibiotic resistance and susceptibility; Membrane proteins
PA0158	TriC	2.15381	6.9315e-77	1.36838	0.383525	-0.951787	0.989901	Probable Resistance-Nodulation-Cell Division (RND) efflux transporter	Antibiotic resistance and susceptibility; Transport of small molecules
PA0159	PA0159	0.958243	0.45425	-1.08337	0.48133	-0.756415	0.29808	Probable transcriptional regulator	Transcriptional regulators
PA0160	PA0160	-1.90752	8.6767e-05	1.1783	0.569013			Uncharacterized protein	Hypothetical, unclassified, unknown
PA0161	PA0161	-1.93417	0.0712429	2.04848	0.00599255			Uncharacterized protein	Hypothetical, unclassified, unknown
PA0162	opdC	-7.31118	4.14498e-102	-1.08054	0.773945	-1.24823	0.346846	Histidine porin OpdC	Membrane proteins; Transport of small molecules
PA0163	PA0163	-2.67836	3.7066e-23	1.14148	0.303948			Probable transcriptional regulator	Transcriptional regulators
PA0164	PA0164	1.16848	0.0887811	-1.18779	0.233163			Probable gamma-glutamyltranspeptidase	Amino acid biosynthesis and metabolism	Cyanoamino acid metabolism;Glutathione metabolism;Metabolic pathways;Taurine and hypotaurine metabolism
PA0165	PA0165	-1.46961	6.15865e-10	-1.05397	0.725319	-1.71862	0.0484763	Uncharacterized protein	Hypothetical, unclassified, unknown
PA0166	PA0166	2.754	1.98652e-11	-1.25173	0.693147			Probable transporter	Membrane proteins; Transport of small molecules
PA0167	PA0167	-5.56685	6.27038e-136	-1.03033	0.772289			Probable transcriptional regulator	Transcriptional regulators
PA0168	PA0168	-2.64407	2.18917e-52	1.00319	0.984234			Uncharacterized protein	Hypothetical, unclassified, unknown
PA0169	SiaD	-9.67791	6.43849e-208	-1.32965	0.1468	-1.12481	0.616427	Uncharacterized protein	Motility & Attachment	Biofilm formation
PA0170	PA0170	-24.9174	3.7847e-149	-1.09772	0.475637	-1.44178	0.147871	Uncharacterized protein	Hypothetical, unclassified, unknown
PA0171	PA0171	-26.9424	2.58564e-142	-1.19931	0.279934	-1.59472	0.24121	Uncharacterized protein	Motility & Attachment
PA0172	SiaA	-5.89662	6.82449e-117	1.06226	0.580986	-0.759219	0.187497	Uncharacterized protein	Motility & Attachment
PA0173	cheB2	46.845	0	-1.16986	0.255487	2	1	Chemotaxis response regulator protein-glutamate methylesterase of group 2 operon (EC 3.1.1.61)	Adaptation, Protection; Chemotaxis	Bacterial chemotaxis;Two-component system
PA0174	cheD	50.3452	0	-1.13386	0.533361			Probable chemoreceptor glutamine deamidase CheD (EC 3.5.1.44)	Hypothetical, unclassified, unknown	Bacterial chemotaxis
PA0175	cheR2	62.7685	0	1.04472	0.693711			Chemotaxis protein methyltransferase 2 (EC 2.1.1.80)	Transcriptional regulators; Adaptation, Protection; Chemotaxis	Bacterial chemotaxis;Two-component system
PA0176	aer2	51.0859	0	1.00776	0.923792	1.84595	0.437112	Aerotaxis transducer Aer2	Adaptation, Protection; Chemotaxis	Bacterial chemotaxis;Two-component system
PA0177	PA0177	32.0555	0	1.47274	0.000888262	2	1	Probable purine-binding chemotaxis protein	Adaptation, Protection; Chemotaxis	Bacterial chemotaxis;Two-component system
PA0178	PA0178	16.8412	0	1.18792	0.0125305	2	1	Probable two-component sensor	Chemotaxis; Adaptation, Protection; Two-component regulatory systems	Bacterial chemotaxis;Two-component system
PA0179	PA0179	17.722	0	-1.03358	0.645458	3.78913	1.03225e-05	Probable two-component response regulator	Chemotaxis; Adaptation, Protection; Two-component regulatory systems	Bacterial chemotaxis;Two-component system
PA0180	cttP	4.86141	0	-1.20004	0.0211662			Chemotactic transducer for trichloroethylene [positive chemotaxis], CttP	Adaptation, Protection; Chemotaxis	Bacterial chemotaxis;Two-component system
PA0181	PA0181	-2.23988	5.91497e-33	-1.0842	0.600047			Probable transcriptional regulator	Transcriptional regulators
PA0182	PA0182	-1.31592	0.021773	-1.13904	0.591642			Probable short-chain dehydrogenase	Putative enzymes	biosynthesis of unsaturated fatty acids;Biotin metabolism;Carbon metabolism;Fatty acid biosynthesis;Metabolic pathways
PA0183	atsA	1.2625	0.0206212	-1.56292	0.0405949			Arylsulfatase (AS) (EC 3.1.6.1) (Aryl-sulfate sulphohydrolase)	Central intermediary metabolism; Carbon compound catabolism	Sphingolipid metabolism
PA0184	PA0184	-1.80927	0.000671121	1.04215	0.919815			Probable ATP-binding component of ABC transporter	Transport of small molecules	ABC transporters;Sulfur metabolism
PA0185	PA0185	3.27937	1.73581e-28	1.14958	0.578542			Probable permease of ABC transporter	Membrane proteins; Transport of small molecules	ABC transporters;Sulfur metabolism
PA0186	PA0186	-2.91765	8.1085e-13	-1.53535	0.0890961			Probable binding protein component of ABC transporter	Transport of small molecules	ABC transporters;Sulfur metabolism
PA0187	PA0187	1.15459	0.551909	1.68426	0.0367967			Uncharacterized protein	Hypothetical, unclassified, unknown
PA0188	PA0188	2.0528	0.00432923	1.20054	0.700046			Uncharacterized protein	Membrane proteins
PA0189	PA0189	1.84195	0.0169547	1.31646	0.596172			Probable porin	Membrane proteins; Transport of small molecules
PA0190	PA0190	1.4148	0.0173125	1.04394	0.885972			Acid phosphatase (EC 3.1.3.2)	Putative enzymes
PA0191	PA0191	-4.05402	1.14894e-38	1.01766	0.927513			Probable transcriptional regulator	Transcriptional regulators
PA0192	PA0192	-2.21312	0.000273625	-2.02837	0.15116			Probable TonB-dependent receptor	Membrane proteins; Transport of small molecules
PA0193	PA0193	1.10013	0.543792	-1.32827	0.341325			Uncharacterized protein	Putative enzymes	Sulfur metabolism;Taurine and hypotaurine metabolism
PA0194	PA0194	1.18767	0.284048	-1.28897	0.521179			Uncharacterized protein	Putative enzymes
PA0195	pntAA	-10.6413	0	-1.20001	0.0528566	-1.39999	0.0946624	Putative NAD(P) transhydrogenase, subunit alpha part 1	Energy metabolism; Transport of small molecules	Metabolic pathways;Nicotinate and nicotinamide metabolism
PA0195.1	pntAB	-17.5992	8.59751e-195					Putative NAD(P) transhydrogenase, subunit alpha part 2	Hypothetical, unclassified, unknown	Metabolic pathways;Nicotinate and nicotinamide metabolism
PA0196	pntB	-13.5272	0	-1.68919	2.98215e-05	-1.10492	0.617429	NAD(P) transhydrogenase subunit beta (EC 1.6.1.2) (Nicotinamide nucleotide transhydrogenase subunit beta)	Transport of small molecules; Energy metabolism	Metabolic pathways;Nicotinate and nicotinamide metabolism
PA0197	tonB2	-12.3859	2.31679e-08	1.05526	0.89682			Protein tonB2	Transport of small molecules
PA0198	exbB1	-2.33945	4.12503e-08	1.0655	0.772733			Transport protein ExbB	Transport of small molecules
PA0199	exbD1	0.852963	0.304849	1.78532	0.12016			Biopolymer transport protein ExbD	Transport of small molecules
PA0200	PA0200	-48.035	2.52842e-161	-4.24027	6.2991e-49			Uncharacterized protein	Hypothetical, unclassified, unknown
PA0201	PA0201	-39.4638	0	-1.33288	0.00919716			Uncharacterized protein	Hypothetical, unclassified, unknown
PA0202	PA0202	1.11863	0.592889	-1.49621	0.472212			Probable amidase	Putative enzymes	Aminobenzoate degradation;Arginine and proline metabolism;Microbial metabolism in diverse environments;Phenylalanine metabolism;Styrene degradation;Tryptophan metabolism
PA0203	PA0203	1.01352	0.946232	-1.06052	0.8891			Probable binding protein component of ABC transporter	Transport of small molecules	ABC transporters
PA0204	PA0204	1.28601	0.416219	-1.11461	0.827799			Probable permease of ABC transporter	Membrane proteins; Transport of small molecules	ABC transporters
PA0205	PA0205	3.41779	0.000326838	-1.39005	0.52399			Probable permease of ABC transporter	Membrane proteins; Transport of small molecules	ABC transporters
PA0206	potA1	0.908777	0.628402	-1.06446	0.851755			Spermidine/putrescine import ATP-binding protein PotA 1 (EC 3.6.3.31)	Transport of small molecules	ABC transporters
PA0207	PA0207	1.00664	0.919242	-1.0791	0.592319			Probable transcriptional regulator	Transcriptional regulators
PA0208	mdcA	2.13209	2.96657e-12	1.46672	0.102435			Malonate decarboxylase alpha subunit	Carbon compound catabolism
PA0209	mdcB	2.3423	1.83101e-06	1.07358	0.864347			Probable 2-(5''-triphosphoribosyl)-3'-dephosphocoenzyme-A synthase (2-(5''-triphosphoribosyl)-3'-dephospho-CoA synthase) (EC 2.4.2.52)	Putative enzymes
PA0210	mdcC	2.31188	0.00278058	-1.21014	0.582438			Malonate decarboxylase acyl carrier protein (Malonate decarboxylase subunit delta)	Carbon compound catabolism
PA0211	mdcD	2.68335	4.48551e-11	1.19904	0.576849			Malonate decarboxylase beta subunit	Carbon compound catabolism
PA0212	mdcE	2.83729	1.48775e-14	-1.06433	0.793216			Malonate decarboxylase gamma subunit	Carbon compound catabolism
PA0213	mdcG	1.51455	0.0243148	1.61717	0.0041245			Phosphoribosyl-dephospho-CoA transferase (EC 2.7.7.66) (Malonate decarboxylase holo-[acyl-carrier-protein] synthase) (Holo-ACP synthase)	Carbon compound catabolism
PA0214	PA0214	3.83928	3.33719e-25	-1.55257	0.319679			Malonyl CoA-acyl carrier protein transacylase (EC 2.3.1.39)	Carbon compound catabolism
PA0215	PA0215	4.21231	7.78592e-41	-1.10385	0.780477			Malonate transporter MadL	Membrane proteins; Transport of small molecules
PA0216	PA0216	4.43412	1.15271e-42	-1.47342	0.160974			Malonate transporter MadM	Membrane proteins; Transport of small molecules
PA0217	PA0217	-7.70912	1.07351e-46	-1.08811	0.589512			Probable transcriptional regulator	Transcriptional regulators
PA0218	PA0218	1.18098	0.03899	1.17443	0.473444			Probable transcriptional regulator	Transcriptional regulators
PA0219	PA0219	1.04323	0.774982	-1.11135	0.767602			Probable aldehyde dehydrogenase	Putative enzymes	Arginine and proline metabolism;Metabolic pathways
PA0220	PA0220	2.05525	0.000246426	-1.86897	0.0865417			Amino acid APC family transporter	Transport of small molecules
PA0221	PA0221	2.68516	1.14125e-14	-1.15858	0.605605			Probable aminotransferase	Putative enzymes
PA0222	PA0222	2.81427	6.8693e-08	1.1434	0.724216			Uncharacterized protein	Hypothetical, unclassified, unknown	Quorum sensing
PA0223	PA0223	1.10136	0.521747	-1.58357	0.121561			Probable dihydrodipicolinate synthetase	Cell wall / LPS / capsule; Amino acid biosynthesis and metabolism	Biosynthesis of amino acids;Biosynthesis of antibiotics;Lysine biosynthesis;Metabolic pathways;Microbial metabolism in diverse environments;Monobactam biosynthesis
PA0224	PA0224	1.1091	0.593319	-1.45092	0.264074			Probable aldolase	Putative enzymes
PA0225	PA0225	-2.38463	9.41708e-31	-1.042	0.749325			Probable transcriptional regulator	Transcriptional regulators
PA0226	PA0226	-1.77411	9.06841e-06	1.23784	0.252114			Probable CoA transferase, subunit A	Carbon compound catabolism	Butanoate metabolism;Microbial metabolism in diverse environments;Styrene degradation
PA0227	PA0227	1.4042	0.0101406	-1.61053	0.0753991			Probable CoA transferase, subunit B	Carbon compound catabolism	Butanoate metabolism;Microbial metabolism in diverse environments;Styrene degradation
PA0228	pcaF	1.68716	1.56282e-10	-1.14317	0.577201			Beta-ketoadipyl-CoA thiolase (EC 2.3.1.174) (3-oxoadipyl-CoA thiolase)	Fatty acid and phospholipid metabolism; Carbon compound catabolism	Benzoate degradation;Microbial metabolism in diverse environments
PA0229	pcaT	1.68608	0.00175738	-1.1502	0.546845			Dicarboxylic acid transporter PcaT	Membrane proteins; Transport of small molecules
PA0230	pcaB	1.251	0.000268836	-1.21253	0.294298	-0.745025	0.200521	3-carboxy-cis,cis-muconate cycloisomerase (EC 5.5.1.2) (3-carboxymuconate lactonizing enzyme) (CMLE)	Carbon compound catabolism	Benzoate degradation;Carbon metabolism;Metabolic pathways;Microbial metabolism in diverse environments
PA0231	pcaD	0.876241	0.0671404	-1.3708	0.0404866			Beta-ketoadipate enol-lactone hydrolase	Carbon compound catabolism	Benzoate degradation;Carbon metabolism;Metabolic pathways;Microbial metabolism in diverse environments
PA0232	pcaC	1.47489	4.36854e-07	-1.36047	0.0558997			Gamma-carboxymuconolactone decarboxylase	Carbon compound catabolism	Benzoate degradation;Carbon metabolism;Metabolic pathways;Microbial metabolism in diverse environments
PA0233	PA0233	-2.34695	5.52186e-26	0.989014	0.947931			Probable transcriptional regulator	Transcriptional regulators
PA0234	PA0234	2.75651	3.0434e-10	1.0288	0.954132			Uncharacterized protein	Hypothetical, unclassified, unknown
PA0235	pcaK	2.49761	0.000472912	1.15894	0.73805			4-hydroxybenzoate transporter PcaK	Membrane proteins; Carbon compound catabolism; Transport of small molecules
PA0236	PA0236	-1.6358	4.11098e-06	2.1866	4.44877e-12	-0.913896	0.736552	Probable transcriptional regulator	Transcriptional regulators
PA0237	PA0237	0.918318	0.766158	1.36142	0.360347			Probable oxidoreductase	Putative enzymes
PA0238	PA0238	2.40057	3.22139e-07	1.52564	0.198933			Uncharacterized protein	Hypothetical, unclassified, unknown
PA0239	PA0239	-1.74488	9.14362e-09	1.28524	0.229849			Uncharacterized protein	Membrane proteins
PA0240	PA0240	1.34111	0.283858	-1.18384	0.749995			Probable porin	Membrane proteins; Transport of small molecules
PA0241	PA0241	1.39347	0.242762	-1.26111	0.520688			Probable major facilitator superfamily (MFS) transporter	Membrane proteins; Transport of small molecules
PA0242	PA0242	1.2611	0.0397593	1.25554	0.219916			Uncharacterized protein	Putative enzymes	Metabolic pathways;Phenylalanine metabolism;Tyrosine metabolism;Ubiquinone and other terpenoid-quinone biosynthesis
PA0243	PA0243	-2.10056	2.43276e-23	1.14382	0.335736			Probable transcriptional regulator	Transcriptional regulators
PA0244	PA0244	-1.55045	0.0508366	-1.50887	0.23533			Shikimate dehydrogenase (NADP(+)) (SDH) (EC 1.1.1.25)	Putative enzymes	Biosynthesis of amino acids;Biosynthesis of antibiotics;Metabolic pathways;Phenylalanine, tyrosine and tryptophan biosynthesis
PA0245	aroQ2	-1.72422	0.0155671	-1.37305	0.0742485			3-dehydroquinate dehydratase 2 (3-dehydroquinase 2) (EC 4.2.1.10) (Type II DHQase 2)	Amino acid biosynthesis and metabolism	Biosynthesis of amino acids;Biosynthesis of antibiotics;Metabolic pathways;Phenylalanine, tyrosine and tryptophan biosynthesis
PA0246	PA0246	-2.458	2.78317e-16	-1.06091	0.754791			Probable major facilitator superfamily (MFS) transporter	Membrane proteins; Transport of small molecules
PA0247	pobA	1.56724	0.000665043	1.32031	0.150801			p-hydroxybenzoate hydroxylase (PHBH) (EC 1.14.13.2) (4-hydroxybenzoate 3-monooxygenase)	Carbon compound catabolism	Benzoate degradation;Carbon metabolism;Metabolic pathways;Microbial metabolism in diverse environments
PA0248	PA0248	-1.49557	1.29675e-09	-1.50194	0.00489293			Probable transcriptional regulator	Transcriptional regulators
PA0249	PA0249	2.66036	6.53937e-82	1.22295	0.153715			Probable acetyltransferase	Putative enzymes
PA0250	PA0250	2.90804	6.18486e-114	1.097	0.379959	-1.25417	0.66462	Uncharacterized protein	Hypothetical, unclassified, unknown
PA0251	PA0251	-2.53064	0.0441027	-1.05519	0.916011			Uncharacterized protein	Hypothetical, unclassified, unknown
PA0252	PA0252	-6.475	1.54922e-07	-1.23977	0.690909			Uncharacterized protein	Hypothetical, unclassified, unknown
PA0253	HudR	-1.90943	9.61813e-09	1.23508	0.0964815			Probable transcriptional regulator	Transcriptional regulators
PA0254	HudA	0.791308	0.0261735	1.16563	0.452013			UbiD-like decarboxylase (EC 4.1.1.-) (Ferulic acid decarboxylase-like protein) (Homologous to UbiD protein A)	Hypothetical, unclassified, unknown	Metabolic pathways;Ubiquinone and other terpenoid-quinone biosynthesis
PA0255	PA0255	-1.83254	6.86841e-19	1.09245	0.500513			Uncharacterized protein	Hypothetical, unclassified, unknown
PA0256	PA0256	8.87862	0	-1.2796	0.0525648			Uncharacterized protein	Hypothetical, unclassified, unknown
PA0257	PA0257	0.890745	0.134257	-1.27732	0.382219			Uncharacterized protein	Related to phage, transposon, or plasmid
PA0258	PA0258	1.24521	0.0021091	-1.40081	0.136759			Uncharacterized protein	Hypothetical, unclassified, unknown
PA0259	Tli3	1.77041	6.20849e-49	-1.3317	0.00616552	-1	1	Uncharacterized protein	Adaptation, Protection
PA0260	Tle3	1.11465	0.0240203	-1.33926	0.0359062			Uncharacterized protein	Membrane proteins; Secreted Factors (toxins, enzymes, alginate)
PA0261	PA0261	-1.53219	8.54399e-07	-1.09579	0.67098			Uncharacterized protein	Hypothetical, unclassified, unknown
PA0262	VgrG2b	1.33614	7.68639e-07	-1.15022	0.568725			Uncharacterized protein	Hypothetical, unclassified, unknown	Bacterial secretion system
PA0263	hcpC	3.32226	1.61263e-06	3.26563	0.000301965
PA0264	PA0264	3.73263	9.3585e-07	1.54687	0.446221			Uncharacterized protein	Hypothetical, unclassified, unknown
PA0266	gabT	-1.41311	1.62344e-13	0.987754	0.90256	-1.19657	0.451079	5-aminovalerate aminotransferase DavT (EC 2.6.1.48) (5-aminovalerate transaminase) (Delta-aminovalerate aminotransferase)	Central intermediary metabolism; Amino acid biosynthesis and metabolism; Carbon compound catabolism	Alanine, aspartate and glutamate metabolism;Butanoate metabolism;Lysine degradation;Metabolic pathways;Microbial metabolism in diverse environments
PA0267	PA0267	-2.40502	1.98905e-32	1.17218	0.226418			Uncharacterized protein	Hypothetical, unclassified, unknown
PA0268	PA0268	1.15017	0.120898	1.09611	0.582369			Probable transcriptional regulator	Transcriptional regulators
PA0269	PA0269	1.94326	3.70862e-15	1.17568	0.189688			Alkyl hydroperoxide reductase AhpD (EC 1.11.1.15)	Hypothetical, unclassified, unknown
PA0270	PA0270	2.71557	5.63573e-54	1.63562	0.00686221			Uncharacterized protein	Hypothetical, unclassified, unknown
PA0271	PA0271	3.59808	9.6202e-64	1.52866	0.0565936			Uncharacterized protein	Hypothetical, unclassified, unknown
PA0272	PA0272	-7.36332	4.31944e-38	-1.15835	0.344681			Probable transcriptional regulator	Transcriptional regulators
PA0273	PA0273	2.3956	0.000697158	-1.36372	0.394878			Probable major facilitator superfamily (MFS) transporter	Membrane proteins; Transport of small molecules
PA0274	PA0274	2.62556	3.78513e-24	-1.08807	0.688545			Uncharacterized protein	Hypothetical, unclassified, unknown
PA0275	PA0275	1.52724	3.12609e-12	1.15298	0.20384			Probable transcriptional regulator	Transcriptional regulators	Biofilm formation;Quorum sensing;Two-component system
PA0276	PA0276	4.44827	1.23878e-58	1.5412	0.0503014			Uncharacterized protein	Membrane proteins
PA0277	PA0277	-1.33886	0.00130504	-1.21269	0.143389	-1.4132	0.553369	Uncharacterized protein	Hypothetical, unclassified, unknown
PA0278	PA0278	-1.80227	1.1588e-05	-1.16068	0.500542			Uncharacterized protein	Hypothetical, unclassified, unknown
PA0279	PA0279	2.21169	1.36608e-22	-1.04302	0.74975			Probable transcriptional regulator	Transcriptional regulators
PA0280	cysA	-36.8667	0	-1.14978	0.19384	-0.903352	0.540148	Sulfate/thiosulfate import ATP-binding protein CysA (EC 3.6.3.25) (Sulfate-transporting ATPase)	Transport of small molecules	ABC transporters;Sulfur metabolism
PA0281	cysW	-67.8905	6.50802e-250	1.25075	0.0628536	-1.06593	0.295644	Sulfate transport protein CysW	Membrane proteins; Transport of small molecules	ABC transporters;Sulfur metabolism
PA0282	cysT	-84.3106	2.19745e-190	1.46325	0.0126741			Sulfate transport protein CysT	Membrane proteins; Transport of small molecules	ABC transporters;Sulfur metabolism
PA0283	sbp	-165.345	0	1.08384	0.357899	-1.23097	0.0884993	Sulfate-binding protein	Transport of small molecules	ABC transporters;Sulfur metabolism
PA0284	PA0284	-66.4857	5.92278e-146	-1.03503	0.773054	-1.23624	0.475502	Uncharacterized protein	Hypothetical, unclassified, unknown
PA0285	PA0285	-3.74049	1.02017e-81	-1.03802	0.763885	-1.85988	0.00189092	Uncharacterized protein	Membrane proteins
PA0286	desA	-3.55772	9.9341e-168	-1.05111	0.512684			Delta-9 fatty acid desaturase, DesA	Fatty acid and phospholipid metabolism
PA0287	gpuP	1.37677	0.081163	-1.26289	0.55872			3-guanidinopropionate transport protein	Transport of small molecules
PA0288	gpuA	1.32923	0.0381819	1.02551	0.941265			Guanidinopropionase (EC 3.5.3.17)	Amino acid biosynthesis and metabolism
PA0289	gpuR	1.61772	2.16945e-17	-1.05325	0.656266			Transcriptional activator GpuR	Transcriptional regulators
PA0290	PA0290	1.86749	1.22376e-30	-1.07139	0.557982	2	1	Uncharacterized protein	Hypothetical, unclassified, unknown
PA0291	oprE	-4.37071	0	-1.77488	3.20221e-19	-0.885905	0.763948	Anaerobically-induced outer membrane porin OprE	Membrane proteins; Transport of small molecules
PA0292	aguA	-1.47061	2.63608e-15	-1.12204	0.14905	1.4754	0.355629	Agmatine deiminase (EC 3.5.3.12) (Agmatine iminohydrolase)	Amino acid biosynthesis and metabolism	Arginine and proline metabolism;Metabolic pathways
PA0293	aguB	-7.44379	1.12071e-29	-1.50825	0.0316359			N-carbamoylputrescine amidohydrolase	Amino acid biosynthesis and metabolism; Putative enzymes	Arginine and proline metabolism;Metabolic pathways
PA0294	aguR	-6.31625	2.0726e-54	-1.07421	0.616022			Transcriptional regulator AguR	Transcriptional regulators
PA0295	PA0295	-13.2935	0	1.02293	0.791011	2.6638	1.1433e-05	Probable periplasmic polyamine binding protein	Transport of small molecules	Quorum sensing
PA0296	spuI	1.42193	1.21173e-21	1.19277	0.0950139	-1	1	Probable glutamine synthetase	Putative enzymes; Carbon compound catabolism	Alanine, aspartate and glutamate metabolism;Arginine biosynthesis;Biosynthesis of amino acids;Glyoxylate and dicarboxylate metabolism;Metabolic pathways;Microbial metabolism in diverse environments;Nitrogen metabolism;Two-component system
PA0297	spuA	1.40548	1.80813e-11	-1.04855	0.753034			Probable glutamine amidotransferase	Amino acid biosynthesis and metabolism; Carbon compound catabolism
PA0298	spuB	1.49896	3.89642e-22	-1.21725	0.033935	-1.39353	0.1062	Probable glutamine synthetase	Putative enzymes; Carbon compound catabolism	Alanine, aspartate and glutamate metabolism;Arginine biosynthesis;Biosynthesis of amino acids;Glyoxylate and dicarboxylate metabolism;Metabolic pathways;Microbial metabolism in diverse environments;Nitrogen metabolism;Two-component system
PA0299	spuC	1.63831	4.91656e-43	-1.39078	0.000145761	-0.737784	0.511747	Putrescine aminotransferase	Putative enzymes; Carbon compound catabolism	Arginine and proline metabolism;Metabolic pathways
PA0300	spuD	2.073	5.72537e-93	-1.09823	0.279845	1.55668	0.194201	Putrescine-binding periplasmic protein SpuD	Transport of small molecules	ABC transporters
PA0301	spuE	-1.59255	7.58933e-17	-1.41093	0.000179109	-0.810675	0.538847	Spermidine-binding periplasmic protein SpuE	Transport of small molecules	ABC transporters
PA0302	spuF	-1.32123	9.06201e-10	-1.56974	4.86963e-07	-0.759643	0.237246	Polyamine-transporting ATPase (EC 3.6.3.31)	Transport of small molecules	ABC transporters
PA0303	spuG	-1.29442	3.76177e-08	-1.59218	0.000234148			Polyamine transport protein PotH	Membrane proteins; Transport of small molecules	ABC transporters
PA0304	spuH	1.18517	3.29414e-05	-1.50937	0.000695863	-1	1	Polyamine transport protein PotI	Membrane proteins; Transport of small molecules	ABC transporters
PA0305	PA0305	-1.3542	1.0028e-08	-1.29462	0.0219306			Uncharacterized protein	Carbon compound catabolism	Biosynthesis of antibiotics
PA0306	PA0306	-1.82674	1.47912e-10	-1.19177	0.39297			Probable transcriptional regulator	Transcriptional regulators
PA0307	PA0307	-9.07426	1.76053e-87	1.28287	0.0300287			Uncharacterized protein	Hypothetical, unclassified, unknown
PA0308	PA0308	-3.29944	6.08967e-67	1.38123	0.0103417	-0.713732	0.380479	Uncharacterized protein	Hypothetical, unclassified, unknown
PA0309	PA0309	-3.82209	3.40735e-80	-1.15324	0.226187	-0.848143	0.474115	Uncharacterized protein	Hypothetical, unclassified, unknown
PA0310	PA0310	-2.04265	1.33455e-23	1.04122	0.73516			Uncharacterized protein	Hypothetical, unclassified, unknown
PA0311	PA0311	1.26325	0.296074	1.16859	0.664768			Uncharacterized protein	Hypothetical, unclassified, unknown
PA0312	PA0312	2.03318	5.87157e-45	-1.10076	0.32306			Uncharacterized protein	Hypothetical, unclassified, unknown
PA0313	PA0313	1.5663	1.34776e-12	1.02089	0.896353			L-cysteine transporter of ABC system YecS	Membrane proteins; Transport of small molecules	ABC transporters
PA0314	PA0314	1.14743	0.0224499	-1.21684	0.051397	-0.961176	0.878718	L-cysteine transporter of ABC system FliY	Transport of small molecules	ABC transporters
PA0315	PA0315	1.177	0.000770755	-1.2938	0.0100468			Uncharacterized protein	Hypothetical, unclassified, unknown
PA0316	serA	-10.9902	0	1.28483	0.0014162	-0.855346	0.63773	D-3-phosphoglycerate dehydrogenase	Amino acid biosynthesis and metabolism	Biosynthesis of amino acids;Biosynthesis of antibiotics;Carbon metabolism;Glycine, serine and threonine metabolism;Metabolic pathways;Methane metabolism;Microbial metabolism in diverse environments
PA0317	PA0317	-4.17994	6.65086e-191	-1.05312	0.531862	-1.16516	0.0723683	Uncharacterized protein	Hypothetical, unclassified, unknown
PA0318	PA0318	-1.40554	7.88796e-16	-1.02743	0.751297	-0.776111	0.178922	Uncharacterized protein	Putative enzymes
PA0319	PA0319	-2.61782	3.21333e-69	-1.0817	0.438107	-1.07299	0.690107	Uncharacterized protein	Hypothetical, unclassified, unknown
PA0320	YgiW	-2.74538	9.53906e-16	-1.18091	0.568349			Uncharacterized protein	Antibiotic resistance and susceptibility
PA0321	PA0321	3.45783	2.5639e-28	-1.32569	0.261238			Probable acetylpolyamine aminohydrolase	Putative enzymes
PA0322	PA0322	2.30421	7.04536e-12	-1.45208	0.327731			Probable transporter	Membrane proteins; Transport of small molecules
PA0323	PA0323	1.56074	0.000223923	1.1746	0.638434			Probable binding protein component of ABC transporter	Transport of small molecules	ABC transporters
PA0324	PA0324	2.47916	0.000971699	1.40862	0.489394			Probable permease of ABC transporter	Membrane proteins; Transport of small molecules	ABC transporters
PA0325	PA0325	2.41746	6.31367e-05	1.66639	0.327043			Probable permease of ABC transporter	Membrane proteins; Transport of small molecules	ABC transporters
PA0326	PA0326	1.2064	0.260326	-1.22795	0.601993			Polyamine-transporting ATPase (EC 3.6.3.31)	Transport of small molecules	ABC transporters
PA0327	PA0327	3.40969	1.60214e-49	1.06281	0.641215			Uncharacterized protein	Hypothetical, unclassified, unknown
PA0328	PA0328	2.02224	1.25105e-28	-1.31065	0.0434011			Uncharacterized protein	Amino acid biosynthesis and metabolism
PA0329	PA0329	7.41233	0	-1.16198	0.0542067	-1.176	0.432185	UPF0339 protein PA0329	Hypothetical, unclassified, unknown
PA0330	rpiA	-5.08631	8.12542e-161	1.07666	0.419923	-0.872514	0.792324	Ribose-5-phosphate isomerase A (EC 5.3.1.6) (Phosphoriboisomerase A) (PRI)	Energy metabolism	Biosynthesis of amino acids;Biosynthesis of antibiotics;Carbon metabolism;Metabolic pathways;Microbial metabolism in diverse environments;Pentose phosphate pathway
PA0331	ilvA1	-8.45574	6.84486e-283	-1.102	0.304431	-1.17743	0.0738555	L-threonine dehydratase (EC 4.3.1.19) (Threonine deaminase)	Amino acid biosynthesis and metabolism	Biosynthesis of amino acids;Biosynthesis of antibiotics;Carbon metabolism;Glycine, serine and threonine metabolism;Metabolic pathways;Valine, leucine and isoleucine biosynthesis
PA0332	PA0332	3.5798	1.38398e-155	-1.22773	0.0314285			Uncharacterized protein	Hypothetical, unclassified, unknown
PA0333	PA0333	2.83383	2.67414e-74	-1.16164	0.23047			Uncharacterized protein	Putative enzymes
PA0334	PA0334	-4.71386	3.88961e-52	1.14638	0.364533			Probable major facilitator superfamily (MFS) transporter	Membrane proteins; Transport of small molecules
PA0335	PA0335	-4.48868	1.50877e-113	-1.22237	0.0402299	-1.08704	0.528134	Uncharacterized protein	Hypothetical, unclassified, unknown
PA0336	ygdP	-1.64684	5.71968e-32	-1.05337	0.458835	-1	1	RNA pyrophosphohydrolase (EC 3.6.1.-) ((Di)nucleoside polyphosphate hydrolase)	Nucleotide biosynthesis and metabolism	RNA degradation
PA0337	ptsP	1.15119	8.20665e-06	-1.03501	0.605818	-0.829114	0.477275	Phosphoenolpyruvate-protein phosphotransferase PtsP	Transport of small molecules	hosphotransferase system (PTS)
PA0338	PA0338	1.20167	0.000259157	1.24303	0.0674281			Uncharacterized protein	Hypothetical, unclassified, unknown; Motility & Attachment
PA0339	PA0339	-1.53866	4.09341e-13	0.993042	0.943392			Uncharacterized protein	Hypothetical, unclassified, unknown
PA0340	PA0340	-5.47991	1.06757e-38	-1.2779	0.0239152			UPF0721 transmembrane protein	Membrane proteins
PA0341	lgt	-9.85434	1.00702e-147	-1.32766	0.0221874	-0.899933	0.698827	Prolipoprotein diacylglyceryl transferase (EC 2.4.99.-)	Translation, post-translational modification, degradation; Fatty acid and phospholipid metabolism
PA0342	thyA	-8.63689	7.50622e-213	1.06112	0.487198	-1.58912	0.0162882	Thymidylate synthase (TS) (TSase) (EC 2.1.1.45)	Biosynthesis of cofactors, prosthetic groups and carriers; Nucleotide biosynthesis and metabolism	Metabolic pathways;One carbon pool by folate;Pyrimidine metabolism
PA0343	PA0343	1.44292	2.18037e-09	-1.19912	0.124504			Uncharacterized protein	Hypothetical, unclassified, unknown
PA0344	PA0344	2.12058	4.80264e-38	-1.10179	0.425938			Uncharacterized protein	Hypothetical, unclassified, unknown
PA0345	PA0345	1.19927	0.011298	-1.08058	0.491492			Uncharacterized protein	Hypothetical, unclassified, unknown; Membrane proteins
PA0346	PA0346	-1.46532	0.00775552	-1.58161	0.0199769			Uncharacterized protein	Hypothetical, unclassified, unknown
PA0347	glpQ	1.41371	0.00641551	-1.04027	0.88215			Glycerophosphoryl diester phosphodiesterase, periplasmic	Fatty acid and phospholipid metabolism	Glycerophospholipid metabolism
PA0348	PA0348	1.68946	7.13826e-06	1.29219	0.441283			Uncharacterized protein	Hypothetical, unclassified, unknown
PA0349	PA0349	4.31299	5.27461e-29	-1.10229	0.770212			Uncharacterized protein	Membrane proteins
PA0350	folA	-4.51098	4.35548e-55	-1.09484	0.43398	-0.945427	0.879851	Dihydrofolate reductase (EC 1.5.1.3)	Biosynthesis of cofactors, prosthetic groups and carriers	Folate biosynthesis;Metabolic pathways;One carbon pool by folate
PA0351	PA0351	1.29229	0.000397083	1.03782	0.757336			Phosphoesterase (EC 3.1.4.-)	Hypothetical, unclassified, unknown
PA0352	PA0352	-1.85714	1.83065e-16	1.19527	0.110433			Probable transporter	Membrane proteins; Transport of small molecules
PA0353	ilvD	-2.14495	1.14753e-95	1.10938	0.22242	-1.11704	0.20388	Dihydroxy-acid dehydratase (DAD) (EC 4.2.1.9)	Biosynthesis of cofactors, prosthetic groups and carriers; Amino acid biosynthesis and metabolism	Biosynthesis of amino acids;Biosynthesis of antibiotics;Carbon metabolism;Metabolic pathways;Pantothenate and CoA biosynthesis;Valine, leucine and isoleucine biosynthesis
PA0354	PA0354	-7.57251	1.18994e-151	1.02911	0.720342	-1.46732	0.0440491	Uncharacterized protein	Hypothetical, unclassified, unknown
PA0355	pfpI	2.76347	5.61991e-19	-1.18418	0.302322			Protease PfpI	Translation, post-translational modification, degradation; Antibiotic resistance and susceptibility; Motility & Attachment; Cell wall / LPS / capsule
PA0356	PA0356	-9.50549	5.6259e-166	1.17977	0.273227	-0.924451	0.803621	Uncharacterized protein	Hypothetical, unclassified, unknown
PA0357	mutM	-6.55107	1.86014e-206	-1.10256	0.358606	-0.915275	0.690949	Formamidopyrimidine-DNA glycosylase (Fapy-DNA glycosylase) (EC 3.2.2.23) (DNA-(apurinic or apyrimidinic site) lyase MutM) (AP lyase MutM) (EC 4.2.99.18)	DNA replication, recombination, modification and repair	Base excision repair
PA0358	PA0358	-3.51253	2.89262e-43	-1.3884	0.0345325			Uncharacterized protein	Hypothetical, unclassified, unknown
PA0359	PA0359	-2.41414	3.43894e-100	-1.37886	4.48789e-05			Uncharacterized protein	Hypothetical, unclassified, unknown
PA0360	PA0360	-1.34414	1.23899e-08	-1.39684	0.00305754			Uncharacterized protein	Hypothetical, unclassified, unknown
PA0361	PA0361	-2.65972	1.14815e-67	1.04031	0.650565	-0.867905	0.597814	Probable gamma-glutamyltranspeptidase	Amino acid biosynthesis and metabolism	Cyanoamino acid metabolism;Glutathione metabolism;Metabolic pathways;Taurine and hypotaurine metabolism
PA0362	fdx1	-2.74038	3.44286e-11	-1.07591	0.47446			Ferredoxin (4Fe-4S)	Energy metabolism
PA0363	coaD	-12.4396	3.23071e-228	-1.03416	0.708077	-1.14532	0.185426	Phosphopantetheine adenylyltransferase (EC 2.7.7.3) (Dephospho-CoA pyrophosphorylase) (Pantetheine-phosphate adenylyltransferase) (PPAT)	Central intermediary metabolism	Metabolic pathways;Pantothenate and CoA biosynthesis
PA0364	PA0364	3.80315	3.20428e-127	1.29342	0.0174572			Probable oxidoreductase	Putative enzymes
PA0365	PA0365	4.14845	6.15949e-94	1.65888	0.00486944	2	1	Uncharacterized protein	Membrane proteins
PA0366	calB	3.61566	6.85957e-126	1.21303	0.00956672	2.08822	0.308408	Probable coniferyl aldehyde dehydrogenase (CALDH) (EC 1.2.1.68)	Putative enzymes
PA0367	PA0367	1.27004	3.01334e-05	1.09388	0.39113	2	1	Probable transcriptional regulator	Transcriptional regulators
PA0368	PA0368	0.928944	0.215383	-1.17641	0.229821			Uncharacterized protein	Hypothetical, unclassified, unknown
PA0369	PA0369	-1.55749	4.15396e-05	-1.1742	0.509189			Uncharacterized protein	Hypothetical, unclassified, unknown
PA0370	PA0370	-2.60134	3.20063e-37	-1.41348	0.0795376	-1.11758	0.683418	Ribosomal RNA small subunit methyltransferase D (EC 2.1.1.171)	Hypothetical, unclassified, unknown
PA0371	PA0371	-4.93659	1.20714e-120	-1.72328	0.000201912	-1.01937	0.774457	Uncharacterized protein	Hypothetical, unclassified, unknown
PA0372	PA0372	-7.93869	3.73058e-168	-1.0772	0.502322	-0.944649	0.625993	Probable zinc protease	Putative enzymes
PA0373	ftsY	-5.51257	6.26865e-216	0.99073	0.904916	-0.984353	0.969625	Signal recognition particle receptor FtsY (SRP receptor)	Protein secretion/export apparatus	Bacterial secretion system;Protein export;Quorum sensing
PA0374	ftsE	-3.78384	5.95952e-121	-1.1526	0.188281	-1.0852	0.666008	Cell division protein FtsE	Transport of small molecules; Cell division	ABC transporters
PA0375	ftsX	-1.7601	2.41943e-37	-1.12406	0.356415	-1.50245	0.0402673	Cell division protein FtsX	Cell division	ABC transporters
PA0376	rpoH	-2.08144	4.09767e-100	1.12937	0.110057			RNA polymerase sigma factor RpoH (RNA polymerase sigma-32 factor)	Transcriptional regulators
PA0377	PA0377	-2.60394	1.30168e-26	1.06028	0.767759			Uncharacterized protein	Hypothetical, unclassified, unknown
PA0378	mtgA	-5.29195	3.48869e-51	2.2149	1.32138e-07			Monofunctional biosynthetic peptidoglycan transglycosylase (Monofunctional TGase) (EC 2.4.2.-)	Cell wall / LPS / capsule	Peptidoglycan biosynthesis
PA0379	PA0379	-5.35733	2.23735e-63	1.12942	0.213339			Uncharacterized protein	Hypothetical, unclassified, unknown
PA0380	PA0380	-10.0886	4.77095e-69	1.21286	0.0737665			Uncharacterized protein	Hypothetical, unclassified, unknown	Sulfur relay system
PA0381	thiG	-13.0833	2.32837e-285	1.16228	0.0386083	-1.23929	0.0944522	Thiazole synthase (EC 2.8.1.10)	Biosynthesis of cofactors, prosthetic groups and carriers	Metabolic pathways;Thiamine metabolism
PA0382	micA	-12.0593	1.50322e-105	1.02385	0.858141	2	1	tRNA (guanine-N(7)-)-methyltransferase (EC 2.1.1.33) (tRNA (guanine(46)-N(7))-methyltransferase) (tRNA(m7G46)-methyltransferase)	DNA replication, recombination, modification and repair
PA0383	PA0383	0.961799	0.742029	-1.0974	0.723853			Uncharacterized protein	Hypothetical, unclassified, unknown
PA0384	PA0384	2.58336	5.99892e-32	1.16309	0.235844			Uncharacterized protein	Hypothetical, unclassified, unknown
PA0385	PA0385	-16.0333	9.11996e-35	1.04417	0.692789			Uncharacterized protein	Hypothetical, unclassified, unknown
PA0386	PA0386	-4.39039	1.38901e-34	1.72444	8.6602e-05			Probable oxidase	Putative enzymes
PA0387	PA0387	1.7665	2.73266e-57	1.1854	0.0543522	-1.33216	0.18819	Non-canonical purine NTP pyrophosphatase (EC 3.6.1.19) (Non-standard purine NTP pyrophosphatase) (Nucleoside-triphosphate diphosphatase) (Nucleoside-triphosphate pyrophosphatase) (NTPase)	Hypothetical, unclassified, unknown	Purine metabolism
PA0388	PA0388	1.981	1.58269e-59	-1.26679	0.00463664	-1.2572	0.377644	Uncharacterized protein	Hypothetical, unclassified, unknown
PA0389	PA0389	-13.8179	1.13433e-125	1.07226	0.626304	-1.02965	0.779374	Uncharacterized protein	Hypothetical, unclassified, unknown
PA0390	metX	-7.77043	9.25884e-204	1.10329	0.281083	-1.10269	0.262163	Homoserine O-acetyltransferase (EC 2.3.1.31) (Homoserine O-trans-acetylase) (HTA) (Homoserine transacetylase)	Amino acid biosynthesis and metabolism	Biosynthesis of antibiotics;Cysteine and methionine metabolism;Metabolic pathways
PA0391	PA0391	-1.46522	2.90593e-20	1.10663	0.245965			Uncharacterized protein	Hypothetical, unclassified, unknown
PA0392	PA0392	-3.83386	2.56669e-153	-1.48389	0.00220487			Uncharacterized protein PA0392	Hypothetical, unclassified, unknown
PA0393	proC	-3.09409	6.21204e-119	-1.13131	0.2278	-1.11479	0.548045	Pyrroline-5-carboxylate reductase (P5C reductase) (P5CR) (EC 1.5.1.2) (PCA reductase)	Amino acid biosynthesis and metabolism	Arginine and proline metabolism;Biosynthesis of amino acids;Biosynthesis of antibiotics;Metabolic pathways
PA0394	PA0394	-3.10458	5.37333e-105	1.1076	0.348842	-1.3404	0.0290788	UPF0001 protein PA0394	Hypothetical, unclassified, unknown
PA0395	pilT	0.922483	0.0481315	1.00996	0.897639	-0.982196	0.961765	Twitching mobility protein	Cell wall / LPS / capsule; Motility & Attachment
PA0396	pilU	1.77511	1.32424e-42	1.19418	0.0137705	1.58304	0.307738	Twitching motility protein PilU	Motility & Attachment
PA0397	PA0397	4.61344	2.31556e-158	1.01062	0.940765			Probable cation efflux system protein	Transport of small molecules
PA0398	PA0398	-1.80491	9.23743e-24	-1.11041	0.3617			Uncharacterized protein	Hypothetical, unclassified, unknown
PA0399	PA0399	1.51742	4.30231e-21	-1.18697	0.0410482	-0.770881	0.225453	Cystathionine beta-synthase	Amino acid biosynthesis and metabolism	Biosynthesis of amino acids;Biosynthesis of antibiotics;Cysteine and methionine metabolism;Glycine, serine and threonine metabolism;Metabolic pathways
PA0400	PA0400	1.19458	2.58279e-05	1.02723	0.778693	-0.736785	0.392571	Probable cystathionine gamma-lyase	Amino acid biosynthesis and metabolism	Biosynthesis of amino acids;Biosynthesis of antibiotics;Cysteine and methionine metabolism;Glycine, serine and threonine metabolism;Metabolic pathways;Selenocompound metabolism
PA0401	pyrC'	-3.54188	8.07948e-195	-1.54209	9.95659e-08	-0.779802	0.233307	Dihydroorotase-like protein (Aspartate carbamoyltransferase 44 kDa non-catalytic chain)	Nucleotide biosynthesis and metabolism	Metabolic pathways;Pyrimidine metabolism
PA0402	pyrB	-4.56214	2.96769e-238	-1.35039	0.000344692	-1.05897	0.679656	Aspartate carbamoyltransferase (EC 2.1.3.2) (Aspartate transcarbamylase) (ATCase)	Amino acid biosynthesis and metabolism; Nucleotide biosynthesis and metabolism	Alanine, aspartate and glutamate metabolism;Metabolic pathways;Pyrimidine metabolism
PA0403	pyrR	-5.39423	2.35391e-205	-1.27529	0.0115867	-0.823362	0.986556	Bifunctional protein PyrR [Includes: Pyrimidine operon regulatory protein; Uracil phosphoribosyltransferase (UPRTase) (EC 2.4.2.9)]	Nucleotide biosynthesis and metabolism; Transcriptional regulators	Metabolic pathways;Pyrimidine metabolism
PA0404	PA0404	0.989054	0.837976	1.13389	0.455342			Putative pre-16S rRNA nuclease (EC 3.1.-.-)	Hypothetical, unclassified, unknown
PA0405	algH	-1.51062	1.29753e-15	-2.72813	9.95174e-16			UPF0301 protein AlgH	Transcriptional regulators
PA0406	tonB3	-5.3608	3.06417e-76	1.15759	0.280939	-1	1	TonB3	Motility & Attachment
PA0407	gshB	-1.55708	4.57534e-14	0.978046	0.798765	-0.756941	0.411814	Glutathione synthetase (EC 6.3.2.3) (GSH synthetase) (GSH-S) (GSHase) (Glutathione synthase)	Amino acid biosynthesis and metabolism; Biosynthesis of cofactors, prosthetic groups and carriers	Cysteine and methionine metabolism;Glutathione metabolism;Metabolic pathways
PA0408	pilG	-6.95627	0	-1.039	0.603749	-0.901089	0.831909	Protein PilG	Two-component regulatory systems; Chemotaxis; Motility & Attachment	Biofilm formation;Two-component system
PA0409	pilH	-10.6487	0	1.05713	0.498571	-1.17468	0.542903	Protein PilH	Two-component regulatory systems; Chemotaxis; Motility & Attachment	Biofilm formation;Two-component system
PA0410	pilI	-8.82245	0	1.43251	1.24989e-05			Protein PilI	Chemotaxis; Motility & Attachment	Biofilm formation;Two-component system
PA0411	pilJ	-4.37082	0	-1.27738	0.000558537	-0.79244	0.479019	Protein PilJ	Chemotaxis; Motility & Attachment	Biofilm formation;Two-component system
PA0412	pilK	-1.67282	8.09333e-33	-1.17656	0.116203			Methyltransferase PilK	Chemotaxis; Motility & Attachment	Two-component system
PA0413	chpA	2.52693	4.89484e-163	-1.22448	0.0017691	1.53657	0.11313	Component of chemotactic signal transduction system	Two-component regulatory systems; Motility & Attachment; Chemotaxis	Biofilm formation;Two-component system
PA0414	chpB	3.09077	7.74568e-231	-1.23937	0.0524809	1.44789	0.405616	Protein-glutamate methylesterase (EC 3.1.1.61)	Chemotaxis	Two-component system
PA0415	chpC	3.14186	3.01439e-134	-1.32062	0.0147742	-0.733081	0.122771	Probable chemotaxis protein	Chemotaxis	Biofilm formation;Two-component system
PA0416	chpD	3.10831	1.4525e-125	-1.18203	0.270991			Probable transcriptional regulator	Chemotaxis; Transcriptional regulators
PA0417	chpE	2.42878	3.78094e-19	-1.29326	0.283705			Chemotactic transduction protein ChpE	Chemotaxis
PA0418	PA0418	-2.88708	6.25176e-47	-1.48566	0.000139702			Uncharacterized protein	Hypothetical, unclassified, unknown
PA0419	PA0419	-4.45219	6.80823e-67	1.07853	0.423049	-1.05771	0.686006	Ribosomal RNA small subunit methyltransferase E (EC 2.1.1.193)	Hypothetical, unclassified, unknown
PA0420	bioA	-7.42955	3.35211e-234	-1.89203	3.37193e-11	-1.08635	0.520092	Adenosylmethionine-8-amino-7-oxononanoate aminotransferase (EC 2.6.1.62) (7,8-diamino-pelargonic acid aminotransferase) (7,8-diaminononanoate synthase) (Diaminopelargonic acid synthase)	Biosynthesis of cofactors, prosthetic groups and carriers	Biotin metabolism;Metabolic pathways
PA0421	PA0421	-4.53557	6.65162e-154	-1.54911	3.08322e-06	-1.10935	0.0260759	Uncharacterized protein	Putative enzymes	Arginine and proline metabolism;Carbapenem biosynthesis;Glycine, serine and threonine metabolism;Metabolic pathways;Phenylalanine metabolism;Tryptophan metabolism;Tyrosine metabolism
PA0422	PA0422	-7.89085	3.44324e-117	-1.59118	2.52746e-06			Uncharacterized protein	Hypothetical, unclassified, unknown
PA0423	pasP	-4.69917	1.79821e-266	-1.97	2.23538e-17	-0.736942	0.334018	UPF0312 protein PA0423	Secreted Factors (toxins, enzymes, alginate)
PA0424	mexR	-2.57574	3.77906e-24	1.16964	0.142395			Multidrug resistance operon repressor	Transcriptional regulators	beta-Lactam resistance
PA0425	mexA	1.29786	1.72421e-11	-1.19737	0.0327687	-1.06393	0.46378	Multidrug resistance protein MexA	Transport of small molecules; Antibiotic resistance and susceptibility	beta-Lactam resistance;Cationic antimicrobial peptide (CAMP) resistance
PA0426	mexB	1.98375	3.37737e-87	-1.33891	0.00106898	-1.03299	0.806989	Multidrug resistance protein MexB (Multidrug-efflux transporter MexB)	Transport of small molecules; Membrane proteins; Antibiotic resistance and susceptibility	beta-Lactam resistance;Cationic antimicrobial peptide (CAMP) resistance
PA0427	oprM	2.16257	4.18739e-98	1.04106	0.620161	-0.961761	0.859491	Outer membrane protein OprM	Antibiotic resistance and susceptibility; Membrane proteins; Transport of small molecules	beta-Lactam resistance;Quorum sensing
PA0428	rhlE	0.903601	0.00669181	2.47577	1.17633e-14	-1.22025	0.417375	ATP-dependent RNA helicase RhlE (EC 3.6.4.13)	Transcription, RNA processing and degradation	RNA degradation
PA0429	PA0429	1.4465	9.69989e-19	1.19858	0.0546199	-0.904692	0.627865	Uncharacterized protein	Hypothetical, unclassified, unknown
PA0430	metF	-1.32527	2.0125e-08	1.99256	4.48284e-14	-1.20479	0.226654	Methylenetetrahydrofolate reductase (EC 1.5.1.20)	Amino acid biosynthesis and metabolism; Central intermediary metabolism	Carbon metabolism;Metabolic pathways;Microbial metabolism in diverse environments;One carbon pool by folate
PA0431	PA0431	0.831876	0.000535105	1.88824	3.46845e-05	2	1	Uncharacterized protein	Hypothetical, unclassified, unknown
PA0432	sahH	-1.7047	5.50193e-46	1.62897	1.27439e-10	-1.27699	0.278792	Adenosylhomocysteinase (EC 3.3.1.1) (S-adenosyl-L-homocysteine hydrolase) (AdoHcyase)	Amino acid biosynthesis and metabolism	Cysteine and methionine metabolism;Metabolic pathways
PA0433	PA0433	2.50897	3.37001e-10	1.40364	0.0274054			Uncharacterized protein	Hypothetical, unclassified, unknown
PA0434	PA0434	9.43561	9.71921e-60	-2.3459	4.30451e-07			Uncharacterized protein	Membrane proteins
PA0435	PA0435	6.77753	1.05713e-50	-1.66275	0.0152339			Uncharacterized protein	Hypothetical, unclassified, unknown
PA0436	PA0436	0.862758	0.00308653	-1.07088	0.511188	1.80206	0.112909	Probable transcriptional regulator	Transcriptional regulators
PA0437	codA	-7.02208	1.26279e-86	-1.43587	0.00275296	-1.42767	0.0652189	Cytosine deaminase	Nucleotide biosynthesis and metabolism	Arginine and proline metabolism;Metabolic pathways;Pyrimidine metabolism
PA0438	codB	-6.97861	4.3351e-31	1.0643	0.636717			Cytosine permease	Nucleotide biosynthesis and metabolism; Transport of small molecules
PA0439	PA0439	1.8831	0.00583109	-1.0775	0.843947			Probable oxidoreductase	Putative enzymes	beta-Alanine metabolism;Metabolic pathways;Pantothenate and CoA biosynthesis;Pyrimidine metabolism
PA0440	PA0440	2.43129	1.62098e-06	1.30584	0.492735			Probable oxidoreductase	Putative enzymes	beta-Alanine metabolism;Metabolic pathways;Pantothenate and CoA biosynthesis;Pyrimidine metabolism
PA0441	dht	6.12066	2.95057e-59	-1.10439	0.807047			D-hydantoinase/dihydropyrimidinase (DHPase) (EC 3.5.2.2)	Nucleotide biosynthesis and metabolism	beta-Alanine metabolism;Metabolic pathways;Pantothenate and CoA biosynthesis;Pyrimidine metabolism
PA0442	PA0442	-3.1337	0.201317	1.39475	0.550808			Uncharacterized protein	Hypothetical, unclassified, unknown
PA0443	PA0443	3.27042	9.20995e-11	0.983129	0.970797			Probable transporter	Membrane proteins; Transport of small molecules
PA0444	PA0444	3.31829	3.86411e-29	-1.83891	0.00134017			N-carbamoyl-beta-alanine amidohydrolase	Nucleotide biosynthesis and metabolism	Metabolic pathways;Pyrimidine metabolism
PA0446	PA0446	0.8243	0.0423465	-1.12191	0.536397	-1.6744	0.137704	Uncharacterized protein	Hypothetical, unclassified, unknown
PA0447	gcdH	0.826612	0.00225203	0.982588	0.834822	-1.43155	0.20241	Glutaryl-CoA dehydrogenase	Fatty acid and phospholipid metabolism; Amino acid biosynthesis and metabolism; Carbon compound catabolism	Benzoate degradation;Biosynthesis of antibiotics;Fatty acid degradation;Lysine degradation;Metabolic pathways;Microbial metabolism in diverse environments;Tryptophan metabolism
PA0448	PA0448	-1.38929	1.14978e-05	-1.0417	0.739953			Probable transcriptional regulator	Transcriptional regulators
PA0449	PA0449	0.963195	0.371852	-1.47442	9.4798e-05	2.0427	0.155284	Uncharacterized protein	Hypothetical, unclassified, unknown
PA0450	PA0450	1.48978	0.0464395	1.0081	0.981895			Phosphate transporter	Membrane proteins; Transport of small molecules
PA0451	PA0451	24.8107	0	1.13946	0.150626			Uncharacterized protein	Membrane proteins
PA0452	PA0452	10.8096	1.35871e-211	1.26689	0.343759			Probable stomatin-like protein	Membrane proteins
PA0453	PA0453	2.46247	1.09966e-22	1.39328	0.509126			Uncharacterized protein	Hypothetical, unclassified, unknown
PA0454	PA0454	1.33782	8.58287e-08	1.1928	0.213679			Uncharacterized protein	Hypothetical, unclassified, unknown
PA0455	dbpA	-1.6723	9.42825e-24	-1.15875	0.159076	-1.12101	0.224236	RNA helicase DbpA	Transcription, RNA processing and degradation
PA0456	PA0456	-2.68159	1.15968e-72	-1.08576	0.368857	-1.8723	0.057732	Probable cold-shock protein	Transcriptional regulators; Adaptation, Protection
PA0457	PA0457	-2.12905	1.24775e-15	1.04473	0.867246			Uncharacterized protein	Hypothetical, unclassified, unknown
PA0457.1	PA0457.1	0.83882	0.041597					Hypothetical membrane protein	Hypothetical, unclassified, unknown
PA0458	PA0458	-1.788	6.98872e-21	-1.16062	0.246563			Probable major facilitator superfamily (MFS) transporter	Membrane proteins; Transport of small molecules
PA0459	PA0459	1.72527	5.03645e-57	-1.1619	0.0483496	-0.808546	0.714817	Probable ClpA/B protease ATP binding subunit	Translation, post-translational modification, degradation	Metabolic pathways
PA0460	PA0460	5.43748	0	-1.4574	1.17595e-06	1.86361	0.322008	Uncharacterized protein	Hypothetical, unclassified, unknown
PA0461	PA0461	-4.70309	9.13872e-122	0.998505	0.988916			Uncharacterized protein	Hypothetical, unclassified, unknown
PA0462	PA0462	1.7801	6.29455e-19	-1.15658	0.131	1.44836	0.292949	Uncharacterized protein	Hypothetical, unclassified, unknown
PA0463	creB	-3.65007	3.52528e-73	0.979885	0.886573	1.90612	0.221192	Two-component response regulator CreB	Transcriptional regulators; Two-component regulatory systems	Two-component system
PA0464	creC	-3.10515	7.45576e-62	0.99415	0.972862	-0.925361	0.771089	Histidine kinase (EC 2.7.13.3)	Two-component regulatory systems	Two-component system
PA0465	creD	1.44232	0.000142057	1.39246	0.387985			Inner membrane protein CreD	Membrane proteins
PA0466	PA0466	1.28147	0.295924	1.3695	0.425314			Uncharacterized protein	Hypothetical, unclassified, unknown
PA0467	PA0467	2.27562	8.60922e-58	-1.09943	0.435436			Uncharacterized protein	Hypothetical, unclassified, unknown
PA0468	PA0468	2.2694	1.5459e-62	-1.06559	0.415524	1.83288	0.237086	Uncharacterized protein	Hypothetical, unclassified, unknown
PA0469	PA0469	0.98889	0.810758	-1.28448	0.00800839	1.43718	0.33655	Uncharacterized protein	Hypothetical, unclassified, unknown
PA0470	fiuA	1.75543	0.00171015	1.09581	0.787145			Ferrichrome receptor FiuA	Transport of small molecules; Membrane proteins
PA0471	FiuR	1.26208	0.348891	1.28463	0.494557	2	1	Probable transmembrane sensor
PA0472	FiuI	1.50596	0.2426	2.11257	0.00503183			Probable sigma-70 factor, ECF subfamily	Transcriptional regulators
PA0473	PA0473	1.91586	4.26405e-53	-1.1117	0.353679	1.53019	0.345571	Probable glutathione S-transferase	Putative enzymes
PA0474	PA0474	1.88995	0.00187711	-2.36959	0.0587345			Putative esterase PA0474 (EC 3.1.2.-)	Hypothetical, unclassified, unknown
PA0475	PA0475	-1.83103	2.32023e-08	-1.3327	0.104819			Probable transcriptional regulator	Transcriptional regulators
PA0476	PA0476	66.7861	0	-1.10967	0.708793	2	1	Probable permease	Transport of small molecules
PA0477	PA0477	1.18641	0.0199314	-1.67467	0.00147188			Probable transcriptional regulator	Transcriptional regulators
PA0478	PA0478	-2.85981	4.46758e-17	-1.30957	0.0790023			Probable N-acetyltransferase	Putative enzymes
PA0479	PA0479	2.12322	5.79033e-26	-1.21263	0.1133			Probable transcriptional regulator	Transcriptional regulators
PA0480	PA0480	-1.36868	0.112281	0.99675	0.987503			Probable hydrolase	Putative enzymes	Benzoate degradation;Carbon metabolism;Metabolic pathways;Microbial metabolism in diverse environments
PA0481	PA0481	1.53461	0.00134265	-1.12632	0.544212			Uncharacterized protein	Hypothetical, unclassified, unknown
PA0482	glcB	4.11051	0	1.2322	0.0152521	-0.85825	0.577612	Malate synthase G (EC 2.3.3.9)	Central intermediary metabolism; Carbon compound catabolism	Carbon metabolism;Glyoxylate and dicarboxylate metabolism;Metabolic pathways;Microbial metabolism in diverse environments;Pyruvate metabolism
PA0483	PA0483	5.42568	1.40701e-156	1.28711	0.00286968			Probable acetyltransferase	Putative enzymes
PA0484	PA0484	10.6721	0	1.10651	0.231175			Uncharacterized protein	Hypothetical, unclassified, unknown
PA0485	PA0485	-3.83753	2.89352e-84	-1.7063	6.09233e-06			Uncharacterized transporter PA0485	Membrane proteins
PA0486	srkA	-1.6868	6.84929e-21	-1.13605	0.178482	-0.709357	0.492942	Stress response kinase A (EC 2.7.11.1) (Serine/threonine-protein kinase SrkA)	Hypothetical, unclassified, unknown
PA0487	PA0487	0.85854	0.00685146	1.01411	0.89962			Probable molybdenum transport regulator	Transport of small molecules
PA0488	PA0488	1.29472	0.0445717	-1.07182	0.641013			Uncharacterized protein	Hypothetical, unclassified, unknown
PA0489	PA0489	1.37233	0.0432901	-1.31087	0.269736			Probable phosphoribosyl transferase	Putative enzymes
PA0490	PA0490	2.36792	1.08543e-21	-1.33678	0.00243488			Uncharacterized protein	Hypothetical, unclassified, unknown
PA0491	PA0491	-2.51678	1.8811e-15	-1.23307	0.299434			Probable transcriptional regulator	Transcriptional regulators
PA0492	PA0492	0.981156	0.918643	-1.29948	0.608875			UPF0271 protein PA0492	Hypothetical, unclassified, unknown
PA0493	PA0493	1.02385	0.925627	-1.59738	0.260917			Probable biotin-requiring enzyme	Putative enzymes
PA0494	PA0494	1.12213	0.274134	0.997007	0.989588			Probable acyl-CoA carboxylase subunit	Putative enzymes	Biosynthesis of antibiotics;Carbon metabolism;Fatty acid biosynthesis;Metabolic pathways;Microbial metabolism in diverse environments;Propanoate metabolism;Pyruvate metabolism
PA0495	PA0495	1.39711	0.000865202	1.30708	0.220895			Uncharacterized protein	Hypothetical, unclassified, unknown
PA0496	PA0496	1.72175	6.54027e-10	-1.31979	0.14143			Uncharacterized protein	Hypothetical, unclassified, unknown
PA0497	PA0497	1.12994	0.330446	1.43576	0.166519			Uncharacterized protein	Hypothetical, unclassified, unknown
PA0498	PA0498	1.97861	2.81144e-10	-1.03561	0.864172			Uncharacterized protein	Hypothetical, unclassified, unknown
PA0499	PA0499	2.54899	8.01525e-09	-1.09559	0.837877			Probable pili assembly chaperone	Motility & Attachment; Chaperones & heat shock proteins
PA0500	bioB	-4.39105	5.12936e-275	-1.10603	0.188132	-2.2472	0.00106289	Biotin synthase (EC 2.8.1.6)	Biosynthesis of cofactors, prosthetic groups and carriers	Biotin metabolism;Metabolic pathways
PA0501	bioF	-1.99962	6.22797e-51	-1.1286	0.23511			8-amino-7-oxononanoate synthase (AONS) (EC 2.3.1.47) (7-keto-8-amino-pelargonic acid synthase) (7-KAP synthase) (KAPA synthase) (8-amino-7-ketopelargonate synthase)	Biosynthesis of cofactors, prosthetic groups and carriers	Biotin metabolism;Metabolic pathways
PA0502	PA0502	1.17404	0.00459371	-1.20127	0.0673452			Probable biotin biosynthesis protein bioH	Biosynthesis of cofactors, prosthetic groups and carriers	Biotin metabolism;Metabolic pathways
PA0503	bioC	1.34378	6.98108e-07	-1.33485	0.107017			Malonyl-[acyl-carrier protein] O-methyltransferase (Malonyl-ACP O-methyltransferase) (EC 2.1.1.197) (Biotin synthesis protein BioC)	Biosynthesis of cofactors, prosthetic groups and carriers	Biotin metabolism;Metabolic pathways
PA0504	bioD	1.53498	1.85016e-11	-1.48232	0.0764067			ATP-dependent dethiobiotin synthetase BioD (EC 6.3.3.3) (DTB synthetase) (DTBS) (Dethiobiotin synthase)	Biosynthesis of cofactors, prosthetic groups and carriers	Biotin metabolism;Metabolic pathways
PA0505	PA0505	4.48512	2.76881e-135	1.14017	0.0652611			Uncharacterized protein	Hypothetical, unclassified, unknown
PA0506	PA0506	2.79027	1.93426e-146	-1.24217	0.00121549	-1.04237	0.769915	Probable acyl-CoA dehydrogenase	Putative enzymes
PA0507	PA0507	1.39102	1.13943e-05	-1.10801	0.433684	-1.21732	0.727739	Probable acyl-CoA dehydrogenase	Putative enzymes
PA0508	PA0508	0.853852	0.0143085	1.08366	0.524189	-0.887118	0.616066	Probable acyl-CoA dehydrogenase	Putative enzymes
PA0509	nirN	0.954365	0.226912	-9.16145	5.63646e-98			Probable c-type cytochrome	Biosynthesis of cofactors, prosthetic groups and carriers; Energy metabolism
PA0510	NirE	-1.43946	1.21792e-16	-7.35212	1.19962e-80			Probable uroporphyrin-III c-methyltransferase	Biosynthesis of cofactors, prosthetic groups and carriers; Energy metabolism	Metabolic pathways;Microbial metabolism in diverse environments;Porphyrin and chlorophyll metabolism
PA0511	nirJ	-1.95924	8.20932e-51	-7.36204	4.53029e-105			Heme d1 biosynthesis protein NirJ	Biosynthesis of cofactors, prosthetic groups and carriers; Energy metabolism
PA0512	nirH	-2.5541	2.04862e-51	-6.68296	1.06181e-55			Protein NirH	Biosynthesis of cofactors, prosthetic groups and carriers; Hypothetical, unclassified, unknown; Energy metabolism
PA0513	nirG	-3.41457	7.51984e-71	-7.52675	1.81314e-58			Protein NirG	Biosynthesis of cofactors, prosthetic groups and carriers; Energy metabolism; Transcriptional regulators
PA0514	nirL	-5.88678	4.79152e-160	-7.90364	3.00638e-89			Protein NirL	Hypothetical, unclassified, unknown; Energy metabolism; Biosynthesis of cofactors, prosthetic groups and carriers
PA0515	PA0515	-6.34209	7.54045e-174	-9.06252	8.5224e-66			Protein NirD	Biosynthesis of cofactors, prosthetic groups and carriers; Energy metabolism; Transcriptional regulators
PA0516	nirF	-12.1397	0	-8.88529	1.43991e-75	2.93812	0.000116306	Protein NirF	Energy metabolism; Biosynthesis of cofactors, prosthetic groups and carriers
PA0517	nirC	-37.6654	0	-8.85688	2.53572e-73			Cytochrome c55X	Biosynthesis of cofactors, prosthetic groups and carriers; Energy metabolism
PA0518	nirM	-38.3032	0	-9.27318	6.11096e-81			Cytochrome c-551 (Cytochrome C8) (Cytochrome c551)	Biosynthesis of cofactors, prosthetic groups and carriers; Energy metabolism	Metabolic pathways;Microbial metabolism in diverse environments;Sulfur metabolism;Two-component system
PA0519	nirS	-53.9276	NA	-13.0084	9.11755e-140	2.79505	0.000150064	Nitrite reductase (EC 1.7.2.1) (Cytochrome cd1) (Cytochrome oxidase) (Hydroxylamine reductase) (EC 1.7.99.1)	Energy metabolism	Microbial metabolism in diverse environments;Nitrogen metabolism
PA0520	nirQ	-2.42145	2.8009e-105	-9.03318	1.15816e-103			Denitrification regulatory protein NirQ	Energy metabolism; Central intermediary metabolism
PA0521	PA0521	-15.9429	4.60524e-227	-9.69376	4.13471e-47			Probable cytochrome c oxidase subunit	Energy metabolism
PA0522	PA0522	-32.7698	1.15884e-85	-7.66455	2.70215e-15			Uncharacterized protein PA0522	Hypothetical, unclassified, unknown
PA0523	norC	-351.732	3.05195e-90	-10.5121	1.51417e-10			Nitric oxide reductase subunit C (NOR small subunit) (Nitric oxide reductase cytochrome c subunit)	Energy metabolism	Microbial metabolism in diverse environments;Nitrogen metabolism
PA0524	norB	-214.714	0	-14.5959	8.94795e-87			Nitric oxide reductase subunit B (EC 1.7.2.5) (NOR large subunit) (Nitric oxide reductase cytochrome b subunit)	Energy metabolism	Microbial metabolism in diverse environments;Nitrogen metabolism
PA0525	PA0525	-33.0537	0	-11.8916	3.77921e-100			Uncharacterized protein PA0525	Energy metabolism
PA0526	PA0526	-28.81	1.17192e-282	-10.5262	4.35641e-91			Uncharacterized protein	Hypothetical, unclassified, unknown
PA0527	dnr	-47.1285	0	2.80207	0.000367621	1.82571	0.192251	Transcriptional regulator Dnr	Transcriptional regulators
PA0528	PA0528	-3.19928	5.18067e-13	-1.31952	0.0842863			Probable transcriptional regulator	Transcriptional regulators
PA0529	PA0529	1.98186	2.17583e-12	-1.22197	0.333023			Uncharacterized protein	Hypothetical, unclassified, unknown
PA0530	PA0530	2.25674	5.83801e-24	1.57877	0.0278096			Probable class III pyridoxal phosphate-dependent aminotransferase	Putative enzymes	Arginine biosynthesis;Biosynthesis of amino acids;Biosynthesis of antibiotics;Carbon metabolism;Lysine biosynthesis;Metabolic pathways;Microbial metabolism in diverse environments
PA0531	PA0531	2.5685	1.4503e-15	1.21675	0.466207			Probable glutamine amidotransferase	Putative enzymes
PA0532	PA0532	2.19925	0.00645608	1.06651	0.897092			Uncharacterized protein	Hypothetical, unclassified, unknown
PA0533	PA0533	-1.39279	4.9405e-08	-1.08761	0.440946	-0.871422	0.401512	Probable transcriptional regulator	Transcriptional regulators
PA0534	PA0534	1.30547	0.0179042	-1.31134	0.134535	-1.6606	0.144213	Uncharacterized protein	Putative enzymes; Carbon compound catabolism
PA0535	PA0535	-2.57184	6.29669e-17	1.23702	0.151518			Probable transcriptional regulator	Transcriptional regulators
PA0536	PA0536	-1.51855	1.61249e-16	-1.18732	0.237436	1.49836	0.473256	Uncharacterized protein	Hypothetical, unclassified, unknown
PA0537	PA0537	-2.07916	2.1186e-36	-1.26775	0.00477509	-0.918923	0.774713	Uncharacterized protein	Hypothetical, unclassified, unknown
PA0538	dsbB	-2.65652	2.44565e-33	1.27454	0.0478585			Disulfide bond formation protein B 2 (Disulfide oxidoreductase 2)	Translation, post-translational modification, degradation; Chaperones & heat shock proteins
PA0539	PA0539	2.05977	1.81919e-10	-1.12501	0.629425			Uncharacterized protein	Membrane proteins
PA0540	PA0540	0.893751	0.376236	-1.3062	0.0461132			Uncharacterized protein	Hypothetical, unclassified, unknown
PA0541	PA0541	-4.20505	1.29017e-87	1.13229	0.126913	-0.863797	0.758179	Uncharacterized protein	Hypothetical, unclassified, unknown
PA0542	PA0542	-17.3558	2.79832e-289	-1.67001	1.04601e-09	-0.756081	0.407941	Uncharacterized protein	Hypothetical, unclassified, unknown
PA0543	PA0543	16.2914	0	-1.03687	0.770433			Uncharacterized protein	Hypothetical, unclassified, unknown
PA0544	PA0544	-4.1415	3.0794e-49	1.01756	0.904432			Uncharacterized protein	Hypothetical, unclassified, unknown
PA0545	PA0545	-4.04131	1.04422e-164	1.33752	0.000656173			Uncharacterized protein	Putative enzymes
PA0546	metK	0.809609	1.75275e-09	2.12271	2.53849e-31	-1.40398	0.205161	S-adenosylmethionine synthase (AdoMet synthase) (EC 2.5.1.6) (MAT) (Methionine adenosyltransferase)	Amino acid biosynthesis and metabolism; Central intermediary metabolism	Biosynthesis of amino acids;Cysteine and methionine metabolism;Metabolic pathways
PA0547	PA0547	1.62586	2.04272e-31	2.42287	3.23548e-25			Probable transcriptional regulator	Transcriptional regulators
PA0548	tktA	-3.01707	9.37758e-154	-1.0518	0.471932	-0.935111	0.851618	Transketolase (EC 2.2.1.1)	Energy metabolism	Biosynthesis of amino acids;Biosynthesis of antibiotics;Carbon metabolism;Metabolic pathways;Microbial metabolism in diverse environments;Pentose phosphate pathway
PA0549	PA0549	0.844563	0.00672367	1.0088	0.950296			Uncharacterized protein	Hypothetical, unclassified, unknown
PA0550	PA0550	-5.89637	1.52313e-23	-1.33253	0.0421637	2	1	Hydroxypyruvate isomerase (EC 5.3.1.22)	Hypothetical, unclassified, unknown	Glyoxylate and dicarboxylate metabolism;Metabolic pathways
PA0551	epd	-7.69405	2.81812e-154	-1.07244	0.493478	1.42703	0.0684367	D-erythrose-4-phosphate dehydrogenase (EC 1.2.1.72)	Biosynthesis of cofactors, prosthetic groups and carriers	Metabolic pathways;Vitamin B6 metabolism
PA0552	pgk	-7.3771	0	-1.19731	0.04148	-1.18126	0.193479	Phosphoglycerate kinase (EC 2.7.2.3)	Carbon compound catabolism; Energy metabolism	Biosynthesis of amino acids;Biosynthesis of antibiotics;Carbon metabolism;Glycolysis / Gluconeogenesis;Metabolic pathways;Microbial metabolism in diverse environments
PA0553	PA0553	1.79988	2.76736e-25	-1.34025	0.050332			Uncharacterized protein	Hypothetical, unclassified, unknown
PA0554	PA0554	1.06623	0.224863	-1.20024	0.0283491			Uncharacterized protein	Hypothetical, unclassified, unknown
PA0555	fda	-3.57585	9.71641e-231	-1.03256	0.716476	-1.32564	0.0396863	Fructose-bisphosphate aldolase (FBP aldolase) (FBPA) (EC 4.1.2.13) (Fructose-1,6-bisphosphate aldolase)	Central intermediary metabolism; Carbon compound catabolism	Biosynthesis of amino acids;Biosynthesis of antibiotics;Carbon metabolism;Fructose and mannose metabolism;Glycolysis / Gluconeogenesis;Metabolic pathways;Methane metabolism;Microbial metabolism in diverse environments;Pentose phosphate pathway
PA0556	PA0556	-2.98089	8.55347e-38	-1.18434	0.517394			Uncharacterized protein	Hypothetical, unclassified, unknown
PA0557	PA0557	6.47617	8.17153e-66	1.93697	0.000391864			Uncharacterized protein	Hypothetical, unclassified, unknown
PA0558	PA0558	-1.5415	4.34566e-12	1.04114	0.669363	1.46785	0.368119	Uncharacterized protein	Hypothetical, unclassified, unknown
[truncated: 4,997 more rows]

## Sheet: T3 vs T2
Supplementary Table S1. RNA-seq, Ribo-seq, and mass spectrometry (MS) analyses.
[truncated: 5,563 more rows]
